# Supplementary material for: Molecular Evolution of Influenza A Viruses From Mauritius, 2017–2019
Source: Influenza Other Respir Viruses. 2025 May 13;19(5):e70108. doi: 10.1111/irv.70108 (PMC12074737; doi:10.1111/irv.70108)
Supplement: Supplementary file 1 — Table S1. Influenza virus vaccine strains used in 2017–2019 influenza seasons in the Southern and Northern Hemispheres (summarized from https://www.who.int/teams/global‐influenza‐programme/vaccines/who‐recommendations). Vaccine components that were changes from the previous season are underlined. [file IRV-19-e70108-s001.xlsx]

## Sheet: S2a_Mauritius-AH1N1_GISAID-ID
Supplemantary Table S2-a| Mauritius AH1N1_Sequences submitted to GISAID
Isolate_Name	Subtype	Lineage	Location	Isolate_Id	PB2 Segment_Id	PB1 Segment_Id	PA Segment_Id	HA Segment_Id	NP Segment_Id	NA Segment_Id	MP Segment_Id	NS Segment_Id
A/Mauritius/CHL-I-411/2017	A / H1N1	pdm09	Mauritius	EPI_ISL_16612973				EPI2304601|A/Mauritius/CHL-I-411/2017-4	EPI2304597|A/Mauritius/CHL-I-411/2017-5	EPI2304600|A/Mauritius/CHL-I-411/2017-6	EPI2304599|A/Mauritius/CHL-I-411/2017-7	EPI2304598|A/Mauritius/CHL-I-411/2017-8
A/Mauritius/CHL-I-412/2017	A / H1N1	pdm09	Mauritius	EPI_ISL_16612972		EPI2304594|A/Mauritius/CHL-I-412/2017-2	EPI2304593|A/Mauritius/CHL-I-412/2017-3	EPI2304596|A/Mauritius/CHL-I-412/2017-4	EPI2304590|A/Mauritius/CHL-I-412/2017-5	EPI2304595|A/Mauritius/CHL-I-412/2017-6	EPI2304592|A/Mauritius/CHL-I-412/2017-7	EPI2304591|A/Mauritius/CHL-I-412/2017-8
A/Mauritius/CHL-527/2017	A / H1N1	pdm09	Mauritius	EPI_ISL_14926817	EPI2176762|A/Mauritius/527/2017	EPI2171192|A/Mauritius/527/2017	EPI2171152|A/Mauritius/527/2017	EPI2171109|A/Mauritius/527/2017	EPI2170983|A/Mauritius/527/2017	EPI2170959|A/Mauritius/527/2017	EPI2170925|A/Mauritius/527/2017	EPI2170924|A/Mauritius/527/2017
A/Mauritius/CHL- 879/2017	A / H1N1	pdm09	Mauritius	EPI_ISL_16604322			EPI2303181|A/Mauritius/CHL- 879/2017-3	EPI2303183|A/Mauritius/CHL- 879/2017-4	EPI2303178|A/Mauritius/CHL- 879/2017-5	EPI2303182|A/Mauritius/CHL- 879/2017-6	EPI2303180|A/Mauritius/CHL- 879/2017-7	EPI2303179|A/Mauritius/CHL- 879/2017-8
A/Mauritius/CHL- 895/2017	A / H1N1	pdm09	Mauritius	EPI_ISL_16604321				EPI2303177|A/Mauritius/CHL- 895/2017-4	EPI2303173|A/Mauritius/CHL- 895/2017-5	EPI2303176|A/Mauritius/CHL- 895/2017-6	EPI2303175|A/Mauritius/CHL- 895/2017-7	EPI2303174|A/Mauritius/CHL- 895/2017-8
A/Mauritius/CHL- 989/2017	A / H1N1	pdm09	Mauritius	EPI_ISL_16604263		EPI2303170|A/Mauritius/CHL- 989/2017-2	EPI2303169|A/Mauritius/CHL- 989/2017-3	EPI2303172|A/Mauritius/CHL- 989/2017-4	EPI2303166|A/Mauritius/CHL- 989/2017-5	EPI2303171|A/Mauritius/CHL- 989/2017-6	EPI2303168|A/Mauritius/CHL- 989/2017-7	EPI2303167|A/Mauritius/CHL- 989/2017-8
A/Mauritius/CHL-I 527/2017	A / H1N1	pdm09	Mauritius	EPI_ISL_16612362	EPI2304584|A/Mauritius/CHL-I 527/2017-1	EPI2304585|A/Mauritius/CHL-I 527/2017-2	EPI2304583|A/Mauritius/CHL-I 527/2017-3	EPI2304587|A/Mauritius/CHL-I 527/2017-4	EPI2304580|A/Mauritius/CHL-I 527/2017-5	EPI2304586|A/Mauritius/CHL-I 527/2017-6	EPI2304582|A/Mauritius/CHL-I 527/2017-7	EPI2304581|A/Mauritius/CHL-I 527/2017-8
A/Mauritius/CHL- 1084/2017	A / H1N1	pdm09	Mauritius	EPI_ISL_16612301			EPI2304578|A/Mauritius/CHL- 1084/2017-3	EPI2304588|A/Mauritius/CHL- 1084/2017-4	EPI2304575|A/Mauritius/CHL- 1084/2017-5	EPI2304579|A/Mauritius/CHL- 1084/2017-6	EPI2304577|A/Mauritius/CHL- 1084/2017-7	EPI2304576|A/Mauritius/CHL- 1084/2017-8
A/Mauritius/CHL- 1066/2017	A / H1N1	pdm09	Mauritius	EPI_ISL_16601318	EPI2303090|A/Mauritius/CHL- 1066/2017-1	EPI2303091|A/Mauritius/CHL- 1066/2017-2	EPI2303089|A/Mauritius/CHL- 1066/2017-3	EPI2303093|A/Mauritius/CHL- 1066/2017-4	EPI2303086|A/Mauritius/CHL- 1066/2017-5	EPI2303092|A/Mauritius/CHL- 1066/2017-6	EPI2303088|A/Mauritius/CHL- 1066/2017-7	EPI2303087|A/Mauritius/CHL- 1066/2017-8
A/Mauritius/CHL- 1110/2017	A / H1N1	pdm09	Mauritius	EPI_ISL_16609788	EPI2304571|A/Mauritius/CHL- 1110/2017-1	EPI2304572|A/Mauritius/CHL- 1110/2017-2	EPI2304570|A/Mauritius/CHL- 1110/2017-3	EPI2304574|A/Mauritius/CHL- 1110/2017-4	EPI2304567|A/Mauritius/CHL- 1110/2017-5	EPI2304573|A/Mauritius/CHL- 1110/2017-6	EPI2304569|A/Mauritius/CHL- 1110/2017-7	EPI2304568|A/Mauritius/CHL- 1110/2017-8
A/Mauritius/CHL- 1114/2017	A / H1N1	pdm09	Mauritius	EPI_ISL_16609787	EPI2304563|A/Mauritius/CHL- 1114/2017-1	EPI2304564|A/Mauritius/CHL- 1114/2017-2	EPI2304562|A/Mauritius/CHL- 1114/2017-3	EPI2304566|A/Mauritius/CHL- 1114/2017-4	EPI2304559|A/Mauritius/CHL- 1114/2017-5	EPI2304565|A/Mauritius/CHL- 1114/2017-6	EPI2304561|A/Mauritius/CHL- 1114/2017-7	EPI2304560|A/Mauritius/CHL- 1114/2017-8
A/Mauritius/CHL- 1158/2017	A / H1N1	pdm09	Mauritius	EPI_ISL_16609770	EPI2304550|A/Mauritius/CHL- 1158/2017-1	EPI2304551|A/Mauritius/CHL- 1158/2017-2	EPI2304549|A/Mauritius/CHL- 1158/2017-3	EPI2304553|A/Mauritius/CHL- 1158/2017-4	EPI2304546|A/Mauritius/CHL- 1158/2017-5	EPI2304552|A/Mauritius/CHL- 1158/2017-6	EPI2304548|A/Mauritius/CHL- 1158/2017-7	EPI2304547|A/Mauritius/CHL- 1158/2017-8
A/Mauritius/CHL- 1192/2017	A / H1N1	pdm09	Mauritius	EPI_ISL_16604336	EPI2303206|A/Mauritius/CHL- 1192/2017-1	EPI2303207|A/Mauritius/CHL- 1192/2017-2	EPI2303205|A/Mauritius/CHL- 1192/2017-3	EPI2303209|A/Mauritius/CHL- 1192/2017-4	EPI2303202|A/Mauritius/CHL- 1192/2017-5	EPI2303208|A/Mauritius/CHL- 1192/2017-6	EPI2303204|A/Mauritius/CHL- 1192/2017-7	EPI2303203|A/Mauritius/CHL- 1192/2017-8
A/Mauritius/CHL- 1409/2017	A / H1N1	pdm09	Mauritius	EPI_ISL_16604335	EPI2303198|A/Mauritius/CHL- 1409/2017-1	EPI2303199|A/Mauritius/CHL- 1409/2017-2	EPI2303197|A/Mauritius/CHL- 1409/2017-3	EPI2303201|A/Mauritius/CHL- 1409/2017-4	EPI2303194|A/Mauritius/CHL- 1409/2017-5	EPI2303200|A/Mauritius/CHL- 1409/2017-6	EPI2303196|A/Mauritius/CHL- 1409/2017-7	EPI2303195|A/Mauritius/CHL- 1409/2017-8
A/Mauritius/CHL- 1432/2017	A / H1N1	pdm09	Mauritius	EPI_ISL_16604324				EPI2303193|A/Mauritius/CHL- 1432/2017-4	EPI2303189|A/Mauritius/CHL- 1432/2017-5	EPI2303192|A/Mauritius/CHL- 1432/2017-6	EPI2303191|A/Mauritius/CHL- 1432/2017-7	EPI2303190|A/Mauritius/CHL- 1432/2017-8
A/Mauritius/CHL- 1823/2017	A / H1N1	pdm09	Mauritius	EPI_ISL_16604323				EPI2303188|A/Mauritius/CHL- 1823/2017-4	EPI2303184|A/Mauritius/CHL- 1823/2017-5	EPI2303187|A/Mauritius/CHL- 1823/2017-6	EPI2303186|A/Mauritius/CHL- 1823/2017-7	EPI2303185|A/Mauritius/CHL- 1823/2017-8
A/Mauritius/CHL- 2126/2018	A / H1N1	pdm09	Mauritius	EPI_ISL_16601317		EPI2303083|A/Mauritius/CHL- 2126/2018-2	EPI2303082|A/Mauritius/CHL- 2126/2018-3	EPI2303085|A/Mauritius/CHL- 2126/2018-4	EPI2303079|A/Mauritius/CHL- 2126/2018-5	EPI2303084|A/Mauritius/CHL- 2126/2018-6	EPI2303081|A/Mauritius/CHL- 2126/2018-7	EPI2303080|A/Mauritius/CHL- 2126/2018-8
A/Mauritius/CHL- 2274/2018	A / H1N1	pdm09	Mauritius	EPI_ISL_16599175				EPI2302680|A/Mauritius/CHL- 2274/2018-4	EPI2302677|A/Mauritius/CHL- 2274/2018-5		EPI2302679|A/Mauritius/CHL- 2274/2018-7	EPI2302678|A/Mauritius/CHL- 2274/2018-8
A/Mauritius/CHL- 2401/2018	A / H1N1	pdm09	Mauritius	EPI_ISL_16599174	EPI2302673|A/Mauritius/CHL- 2401/2018-1	EPI2302674|A/Mauritius/CHL- 2401/2018-2	EPI2302672|A/Mauritius/CHL- 2401/2018-3	EPI2302676|A/Mauritius/CHL- 2401/2018-4	EPI2302669|A/Mauritius/CHL- 2401/2018-5	EPI2302675|A/Mauritius/CHL- 2401/2018-6	EPI2302671|A/Mauritius/CHL- 2401/2018-7	EPI2302670|A/Mauritius/CHL- 2401/2018-8
A/Mauritius/CHL-I 545/2018	A / H1N1	pdm09	Mauritius	EPI_ISL_16585489				EPI2300963|A/Mauritius/CHL-I 545/2018-4	EPI2300959|A/Mauritius/CHL-I 545/2018-5	EPI2300962|A/Mauritius/CHL-I 545/2018-6	EPI2300961|A/Mauritius/CHL-I 545/2018-7	EPI2300960|A/Mauritius/CHL-I 545/2018-8
A/Mauritius/CHL-SF55/2018	A / H1N1	pdm09	Mauritius	EPI_ISL_16585488	EPI2300956|A/Mauritius/CHL-SF55/2018-1			EPI2300958|A/Mauritius/CHL-SF55/2018-4	EPI2300953|A/Mauritius/CHL-SF55/2018-5	EPI2300957|A/Mauritius/CHL-SF55/2018-6	EPI2300955|A/Mauritius/CHL-SF55/2018-7	EPI2300954|A/Mauritius/CHL-SF55/2018-8
A/Mauritius/CHL-I 2475/2018	A / H1N1	pdm09	Mauritius	EPI_ISL_16585490		EPI2300968|A/Mauritius/CHL-I 2475/2018-2	EPI2300967|A/Mauritius/CHL-I 2475/2018-3	EPI2300970|A/Mauritius/CHL-I 2475/2018-4	EPI2300964|A/Mauritius/CHL-I 2475/2018-5	EPI2300969|A/Mauritius/CHL-I 2475/2018-6	EPI2300966|A/Mauritius/CHL-I 2475/2018-7	EPI2300965|A/Mauritius/CHL-I 2475/2018-8
A/Mauritius/CHL-I 975/2018	A / H1N1	pdm09	Mauritius	EPI_ISL_16585487	EPI2300949|A/Mauritius/CHL-I 975/2018-1	EPI2300950|A/Mauritius/CHL-I 975/2018-2	EPI2300948|A/Mauritius/CHL-I 975/2018-3	EPI2300952|A/Mauritius/CHL-I 975/2018-4	EPI2300945|A/Mauritius/CHL-I 975/2018-5	EPI2300951|A/Mauritius/CHL-I 975/2018-6	EPI2300947|A/Mauritius/CHL-I 975/2018-7	EPI2300946|A/Mauritius/CHL-I 975/2018-8
A/Mauritius/CHL-I 1001/2018	A / H1N1	pdm09	Mauritius	EPI_ISL_16585486				EPI2300944|A/Mauritius/CHL-I 1001/2018-4	EPI2300940|A/Mauritius/CHL-I 1001/2018-5	EPI2300943|A/Mauritius/CHL-I 1001/2018-6	EPI2300942|A/Mauritius/CHL-I 1001/2018-7	EPI2300941|A/Mauritius/CHL-I 1001/2018-8
A/Mauritius/CHL-I 1002/2018	A / H1N1	pdm09	Mauritius	EPI_ISL_16585485		EPI2300937|A/Mauritius/CHL-I 1002/2018-2	EPI2300936|A/Mauritius/CHL-I 1002/2018-3	EPI2300939|A/Mauritius/CHL-I 1002/2018-4	EPI2300933|A/Mauritius/CHL-I 1002/2018-5	EPI2300938|A/Mauritius/CHL-I 1002/2018-6	EPI2300935|A/Mauritius/CHL-I 1002/2018-7	EPI2300934|A/Mauritius/CHL-I 1002/2018-8
A/Mauritius/CHL-I 1047/2018	A / H1N1	pdm09	Mauritius	EPI_ISL_16585484	EPI2300929|A/Mauritius/CHL-I 1047/2018-1	EPI2300930|A/Mauritius/CHL-I 1047/2018-2	EPI2300928|A/Mauritius/CHL-I 1047/2018-3	EPI2300932|A/Mauritius/CHL-I 1047/2018-4	EPI2300925|A/Mauritius/CHL-I 1047/2018-5	EPI2300931|A/Mauritius/CHL-I 1047/2018-6	EPI2300927|A/Mauritius/CHL-I 1047/2018-7	EPI2300926|A/Mauritius/CHL-I 1047/2018-8
A/Mauritius/CHL-I 1077/2018	A / H1N1	pdm09	Mauritius	EPI_ISL_16579133				EPI2300876|A/Mauritius/CHL-I 1077/2018-4	EPI2300872|A/Mauritius/CHL-I 1077/2018-5	EPI2300875|A/Mauritius/CHL-I 1077/2018-6	EPI2300874|A/Mauritius/CHL-I 1077/2018-7	EPI2300873|A/Mauritius/CHL-I 1077/2018-8
A/Mauritius/CHL-I 1092/2018	A / H1N1	pdm09	Mauritius	EPI_ISL_16578196	EPI2300868|A/Mauritius/CHL-I 1092/2018-1	EPI2300869|A/Mauritius/CHL-I 1092/2018-2	EPI2300867|A/Mauritius/CHL-I 1092/2018-3	EPI2300871|A/Mauritius/CHL-I 1092/2018-4	EPI2300864|A/Mauritius/CHL-I 1092/2018-5	EPI2300870|A/Mauritius/CHL-I 1092/2018-6	EPI2300866|A/Mauritius/CHL-I 1092/2018-7	EPI2300865|A/Mauritius/CHL-I 1092/2018-8
A/Mauritius/CHL-I 02/2019	A / H1N1	pdm09	Mauritius	EPI_ISL_16573172		EPI2300393|A/Mauritius/CHL-I 02/2019-2	EPI2300392|A/Mauritius/CHL-I 02/2019-3	EPI2300395|A/Mauritius/CHL-I 02/2019-4	EPI2300389|A/Mauritius/CHL-I 02/2019-5	EPI2300394|A/Mauritius/CHL-I 02/2019-6	EPI2300391|A/Mauritius/CHL-I 02/2019-7	EPI2300390|A/Mauritius/CHL-I 02/2019-8
A/Mauritius/CHL-I 11/2019	A / H1N1	pdm09	Mauritius	EPI_ISL_16542184				EPI2293492|A/Mauritius/CHL-I 11/2019-4	EPI2293488|A/Mauritius/CHL-I 11/2019-5	EPI2293491|A/Mauritius/CHL-I 11/2019-6	EPI2293490|A/Mauritius/CHL-I 11/2019-7	EPI2293489|A/Mauritius/CHL-I 11/2019-8
A/Mauritius/CHL-I 14/2019	A / H1N1	pdm09	Mauritius	EPI_ISL_16542117			EPI2293485|A/Mauritius/CHL-I 14/2019-3	EPI2293487|A/Mauritius/CHL-I 14/2019-4	EPI2293482|A/Mauritius/CHL-I 14/2019-5	EPI2293486|A/Mauritius/CHL-I 14/2019-6	EPI2293484|A/Mauritius/CHL-I 14/2019-7	EPI2293483|A/Mauritius/CHL-I 14/2019-8
A/Mauritius/CHL-I 28/2019	A / H1N1	pdm09	Mauritius	EPI_ISL_16542096				EPI2293481|A/Mauritius/CHL-I 28/2019-4	EPI2293477|A/Mauritius/CHL-I 28/2019-5	EPI2293480|A/Mauritius/CHL-I 28/2019-6	EPI2293479|A/Mauritius/CHL-I 28/2019-7	EPI2293478|A/Mauritius/CHL-I 28/2019-8
A/Mauritius/CHL-I 43/2019	A / H1N1	pdm09	Mauritius	EPI_ISL_16021674	EPI2236503|A/Mauritius/CHL-I 43/2019_1			EPI2236505|A/Mauritius/CHL-I 43/2019_4	EPI2236500|A/Mauritius/CHL-I 43/2019_5	EPI2236504|A/Mauritius/CHL-I 43/2019_6	EPI2236502|A/Mauritius/CHL-I 43/2019_7	EPI2236501|A/Mauritius/CHL-I 43/2019_8
A/Mauritius/CHL-I 92/2019	A / H1N1	pdm09	Mauritius	EPI_ISL_16483598				EPI2289161|A/Mauritius/CHL-I 92/2019-4	EPI2289157|A/Mauritius/CHL-I 92/2019-5	EPI2289160|A/Mauritius/CHL-I 92/2019-6	EPI2289159|A/Mauritius/CHL-I 92/2019-7	EPI2289158|A/Mauritius/CHL-I 92/2019-8
A/Mauritius/CHL-I 79/2019	A / H1N1	pdm09	Mauritius	EPI_ISL_16541957				EPI2293454|A/Mauritius/CHL-I 79/2019-4	EPI2293450|A/Mauritius/CHL-I 79/2019-5	EPI2293453|A/Mauritius/CHL-I 79/2019-6	EPI2293452|A/Mauritius/CHL-I 79/2019-7	EPI2293451|A/Mauritius/CHL-I 79/2019-8
A/Mauritius/CHL-I 313/2019	A / H1N1	pdm09	Mauritius	EPI_ISL_16481628				EPI2289121|A/Mauritius/CHL-I 313/2019-4	EPI2289117|A/Mauritius/CHL-I 313/2019-5	EPI2289120|A/Mauritius/CHL-I 313/2019-6	EPI2289119|A/Mauritius/CHL-I 313/2019-7	EPI2289118|A/Mauritius/CHL-I 313/2019-8
A/Mauritius/CHL-I 323/2019	A / H1N1	pdm09	Mauritius	EPI_ISL_16479560				EPI2288864|A/Mauritius/CHL-I 323/2019-4	EPI2288852|A/Mauritius/CHL-I 323/2019-5	EPI2288857|A/Mauritius/CHL-I 323/2019-6	EPI2288856|A/Mauritius/CHL-I 323/2019-7	EPI2288854|A/Mauritius/CHL-I 323/2019-8
A/Mauritius/CHL-I 345/2019	A / H1N1	pdm09	Mauritius	EPI_ISL_16479469				EPI2288541|A/Mauritius/CHL-I 345/2019-4	EPI2288540|A/Mauritius/CHL-I 345/2019-5	EPI2288539|A/Mauritius/CHL-I 345/2019-6	EPI2288538|A/Mauritius/CHL-I 345/2019-7	EPI2288537|A/Mauritius/CHL-I 345/2019-8
A/Mauritius/CHL-I 380/2019	A / H1N1	pdm09	Mauritius	EPI_ISL_16019094				EPI2236475|A/Mauritius/CHL-I 380/2019_4	EPI2236471|A/Mauritius/CHL-I 380/2019_5	EPI2236474|A/Mauritius/CHL-I 380/2019_6	EPI2236473|A/Mauritius/CHL-I 380/2019_7	EPI2236472|A/Mauritius/CHL-I 380/2019_8
A/Mauritius/CHL-I 403/2019	A / H1N1	pdm09	Mauritius	EPI_ISL_16018922				EPI2236454|A/Mauritius/CHL-I 403/2019_4	EPI2236450|A/Mauritius/CHL-I 403/2019_5	EPI2236453|A/Mauritius/CHL-I 403/2019_6	EPI2236452|A/Mauritius/CHL-I 403/2019_7	EPI2236451|A/Mauritius/CHL-I 403/2019_8
A/Mauritius/CHL-I 410/2019	A / H1N1	pdm09	Mauritius	EPI_ISL_16208626				EPI2254564|A/Mauritius/CHL-I 410/2019-4	EPI2254561|A/Mauritius/CHL-I 410/2019-5	EPI2254562|A/Mauritius/CHL-I 410/2019-6
A/Mauritius/CHL-I 3030/2019	A / H1N1	pdm09	Mauritius	EPI_ISL_16021855	EPI2236528|A/Mauritius/CHL-I 3030/2019_1	EPI2236529|A/Mauritius/CHL-I 3030/2019_2	EPI2236526|A/Mauritius/CHL-I 3030/2019_3	EPI2236531|A/Mauritius/CHL-I 3030/2019_4	EPI2236523|A/Mauritius/CHL-I 3030/2019_5	EPI2236530|A/Mauritius/CHL-I 3030/2019_6	EPI2236525|A/Mauritius/CHL-I 3030/2019_7	EPI2236524|A/Mauritius/CHL-I 3030/2019_8
A/Mauritius/CHL-I 590/2019	A / H1N1	pdm09	Mauritius	EPI_ISL_16018789				EPI2236439|A/Mauritius/CHL-I 590/2019_4	EPI2236435|A/Mauritius/CHL-I 590/2019_5	EPI2236438|A/Mauritius/CHL-I 590/2019_6	EPI2236437|A/Mauritius/CHL-I 590/2019_7	EPI2236436|A/Mauritius/CHL-I 590/2019_8
A/Mauritius/CHL-I 627/2019	A / H1N1	pdm09	Mauritius	EPI_ISL_16013751				EPI2236172|A/Mauritius/CHL-I 627/2019_4	EPI2236168|A/Mauritius/CHL-I 627/2019_5	EPI2236171|A/Mauritius/CHL-I 627/2019_6	EPI2236170|A/Mauritius/CHL-I 627/2019_7	EPI2236169|A/Mauritius/CHL-I 627/2019_8
A/Mauritius/CHL-I 642/2019	A / H1N1	pdm09	Mauritius	EPI_ISL_16013750				EPI2236167|A/Mauritius/CHL-I 642/2019_4	EPI2236163|A/Mauritius/CHL-I 642/2019_5	EPI2236166|A/Mauritius/CHL-I 642/2019_6	EPI2236165|A/Mauritius/CHL-I 642/2019_7	EPI2236164|A/Mauritius/CHL-I 642/2019_8
A/Mauritius/CHL-SF-117/2019	A / H1N1	pdm09	Mauritius	EPI_ISL_16013608				EPI2236162|A/Mauritius/CHL-SF-117/2019_4	EPI2236158|A/Mauritius/CHL-SF-117/2019_5	EPI2236161|A/Mauritius/CHL-SF-117/2019_6	EPI2236160|A/Mauritius/CHL-SF-117/2019_7	EPI2236159|A/Mauritius/CHL-SF-117/2019_8
A/Mauritius/CHL-1875/2019	A / H1N1	pdm09	Mauritius	EPI_ISL_16013456				EPI2236149|A/Mauritius/CHL-1875/2019_4	EPI2236145|A/Mauritius/CHL-1875/2019_5	EPI2236148|A/Mauritius/CHL-1875/2019_6	EPI2236147|A/Mauritius/CHL-1875/2019_7	EPI2236146|A/Mauritius/CHL-1875/2019_8
A/Mauritius/CHL-I 2963/2019	A / H1N1	pdm09	Mauritius	EPI_ISL_16207752				EPI2254391|A/Mauritius/CHL-I 2963/2019_4	EPI2254387|A/Mauritius/CHL-I 2963/2019_5	EPI2254390|A/Mauritius/CHL-I 2963/2019_6	EPI2254389|A/Mauritius/CHL-I 2963/2019_7	EPI2254388|A/Mauritius/CHL-I 2963/2019_8
A/Mauritius/CHL-I-2993/2019	A / H1N1	pdm09	Mauritius	EPI_ISL_16013457	EPI2236154|A/Mauritius/CHL-I-2993/2019_1	EPI2236155|A/Mauritius/CHL-I-2993/2019_2	EPI2236153|A/Mauritius/CHL-I-2993/2019_3	EPI2236157|A/Mauritius/CHL-I-2993/2019_4	EPI2236150|A/Mauritius/CHL-I-2993/2019_5	EPI2236156|A/Mauritius/CHL-I-2993/2019_6	EPI2236152|A/Mauritius/CHL-I-2993/2019_7	EPI2236151|A/Mauritius/CHL-I-2993/2019_8

## Sheet: S2b_Mauritius-AH3N2_GISAID-ID
Table S2b| Mauritius AH3N2_submitted to GISAID
Isolate_Name	Subtype	Lineage	Location	Isolate_Id	PB2 Segment_Id	PB1 Segment_Id	PA Segment_Id	HA Segment_Id	NP Segment_Id	NA Segment_Id	MP Segment_Id	NS Segment_Id
A/Mauritius/CHL-1199/2017	A / H3N2		Mauritius	EPI_ISL_17424550	EPI2506719|A/Mauritius/CHL-1199/2017_1	EPI2506720|A/Mauritius/CHL-1199/2017_2	EPI2506718|A/Mauritius/CHL-1199/2017_3	EPI2506722|A/Mauritius/CHL-1199/2017_4	EPI2506716|A/Mauritius/CHL-1199/2017_5	EPI2506721|A/Mauritius/CHL-1199/2017_6	EPI2506717|A/Mauritius/CHL-1199/2017_7
A/Mauritius/CHL-1115/2017	A / H3N2		Mauritius	EPI_ISL_17424549				EPI2506715|A/Mauritius/CHL-1115/2017_4	EPI2506711|A/Mauritius/CHL-1115/2017_5	EPI2506714|A/Mauritius/CHL-1115/2017_6	EPI2506713|A/Mauritius/CHL-1115/2017_7	EPI2506712|A/Mauritius/CHL-1115/2017_8
A/Mauritius/CHL-1103/2017	A / H3N2		Mauritius	EPI_ISL_17358698	EPI2495682|A/Mauritius/CHL-1103/2017_1	EPI2495683|A/Mauritius/CHL-1103/2017_2	EPI2495681|A/Mauritius/CHL-1103/2017_3	EPI2495685|A/Mauritius/CHL-1103/2017_4	EPI2495678|A/Mauritius/CHL-1103/2017_5	EPI2495684|A/Mauritius/CHL-1103/2017_6	EPI2495680|A/Mauritius/CHL-1103/2017_7	EPI2495679|A/Mauritius/CHL-1103/2017_8
A/Mauritius/CHL- 1145/2017	A / H3N2		Mauritius	EPI_ISL_16609786				EPI2304558|A/Mauritius/CHL- 1145/2017-4	EPI2304554|A/Mauritius/CHL- 1145/2017-5	EPI2304557|A/Mauritius/CHL- 1145/2017-6	EPI2304556|A/Mauritius/CHL- 1145/2017-7	EPI2304555|A/Mauritius/CHL- 1145/2017-8
A/Mauritius/CHL-1168/2017	A / H3N2		Mauritius	EPI_ISL_17424551			EPI2506726|A/Mauritius/CHL-I-1168/2017_3	EPI2506728|A/Mauritius/CHL-I-1168/2017_4	EPI2506723|A/Mauritius/CHL-I-1168/2017_5	EPI2506727|A/Mauritius/CHL-I-1168/2017_6	EPI2506725|A/Mauritius/CHL-I-1168/2017_7	EPI2506724|A/Mauritius/CHL-I-1168/2017_8
A/Mauritius/CHL-1191/2017	A / H3N2		Mauritius	EPI_ISL_17424552				EPI2506733|A/Mauritius/CHL-1191/2017_4	EPI2506729|A/Mauritius/CHL-1191/2017_5	EPI2506732|A/Mauritius/CHL-1191/2017_6	EPI2506731|A/Mauritius/CHL-1191/2017_7	EPI2506730|A/Mauritius/CHL-1191/2017_8
A/Mauritius/CHL-2287/2018	A / H3N2		Mauritius	EPI_ISL_17424553	EPI2506738|A/Mauritius/CHL-2287/2018_1	EPI2506739|A/Mauritius/CHL-2287/2018_2	EPI2506737|A/Mauritius/CHL-2287/2018_3	EPI2506741|A/Mauritius/CHL-2287/2018_4	EPI2506734|A/Mauritius/CHL-2287/2018_5	EPI2506740|A/Mauritius/CHL-2287/2018_6	EPI2506736|A/Mauritius/CHL-2287/2018_7	EPI2506735|A/Mauritius/CHL-2287/2018_8
A/Mauritius/CHL-I-906/2018	A / H3N2		Mauritius	EPI_ISL_17424554				EPI2506746|A/Mauritius/CHL-I-906/2018_4	EPI2506742|A/Mauritius/CHL-I-906/2018_5	EPI2506745|A/Mauritius/CHL-I-906/2018_6, EPI2506806|A/Mauritius/CHL-I-906/2018_6	EPI2506744|A/Mauritius/CHL-I-906/2018_7	EPI2506743|A/Mauritius/CHL-I-906/2018_8
A/Mauritius/CHL-I-925/2018	A / H3N2		Mauritius	EPI_ISL_17424555				EPI2506751|A/Mauritius/CHL-I-925/2018_4	EPI2506747|A/Mauritius/CHL-I-925/2018_5	EPI2506750|A/Mauritius/CHL-I-925/2018_6	EPI2506749|A/Mauritius/CHL-I-925/2018_7	EPI2506748|A/Mauritius/CHL-I-925/2018_8
A/Mauritius/CHL-I-967/2018	A / H3N2		Mauritius	EPI_ISL_17424556		EPI2506756|A/Mauritius/CHL-I-967/2018_2	EPI2506755|A/Mauritius/CHL-I-967/2018_3	EPI2506758|A/Mauritius/CHL-I-967/2018_4	EPI2506752|A/Mauritius/CHL-I-967/2018_5	EPI2506757|A/Mauritius/CHL-I-967/2018_6	EPI2506754|A/Mauritius/CHL-I-967/2018_7	EPI2506753|A/Mauritius/CHL-I-967/2018_8
A/Mauritius/CHL-I-974/2018	A / H3N2		Mauritius	EPI_ISL_17424621				EPI2506811|A/Mauritius/CHL-I-974/2018_4	EPI2506807|A/Mauritius/CHL-I-974/2018_5	EPI2506810|A/Mauritius/CHL-I-974/2018_6	EPI2506809|A/Mauritius/CHL-I-974/2018_7	EPI2506808|A/Mauritius/CHL-I-974/2018_8
A/Mauritius/CHL-I-1020/2018	A / H3N2		Mauritius	EPI_ISL_17424557		EPI2506763|A/Mauritius/CHL-I-1020/2018_2	EPI2506762|A/Mauritius/CHL-I-1020/2018_3	EPI2506765|A/Mauritius/CHL-I-1020/2018_4	EPI2506759|A/Mauritius/CHL-I-1020/2018_5	EPI2506764|A/Mauritius/CHL-I-1020/2018_6	EPI2506761|A/Mauritius/CHL-I-1020/2018_7	EPI2506760|A/Mauritius/CHL-I-1020/2018_8
A/Mauritius/CHL-I-1027/2018	A / H3N2		Mauritius	EPI_ISL_17424558				EPI2506770|A/Mauritius/CHL-I-1027/2018_4	EPI2506766|A/Mauritius/CHL-I-1027/2018_5	EPI2506769|A/Mauritius/CHL-I-1027/2018_6	EPI2506768|A/Mauritius/CHL-I-1027/2018_7	EPI2506767|A/Mauritius/CHL-I-1027/2018_8
A/Mauritius/CHL-I-1046/2018	A / H3N2		Mauritius	EPI_ISL_17424559				EPI2506775|A/Mauritius/CHL-I-1046/2018_4	EPI2506771|A/Mauritius/CHL-I-1046/2018_5	EPI2506774|A/Mauritius/CHL-I-1046/2018_6	EPI2506773|A/Mauritius/CHL-I-1046/2018_7	EPI2506772|A/Mauritius/CHL-I-1046/2018_8
A/Mauritius/CHL-I-1058/2018	A / H3N2		Mauritius	EPI_ISL_17424560		EPI2506779|A/Mauritius/CHL-I-1058/2018_2		EPI2506781|A/Mauritius/CHL-I-1058/2018_4	EPI2506776|A/Mauritius/CHL-I-1058/2018_5	EPI2506780|A/Mauritius/CHL-I-1058/2018_6	EPI2506778|A/Mauritius/CHL-I-1058/2018_7	EPI2506777|A/Mauritius/CHL-I-1058/2018_8
A/Mauritius/CHL-I-1072/2018	A / H3N2		Mauritius	EPI_ISL_18510225		EPI2794229|A/Mauritius/CHL-I-1072/2018_2		EPI2794231|A/Mauritius/CHL-I-1072/2018_4	EPI2794226|A/Mauritius/CHL-I-1072/2018_5	EPI2794230|A/Mauritius/CHL-I-1072/2018_6	EPI2794228|A/Mauritius/CHL-I-1072/2018_7	EPI2794227|A/Mauritius/CHL-I-1072/2018_8
A/Mauritius/CHL-I-1122/2018	A / H3N2		Mauritius	EPI_ISL_17424561			EPI2506785|A/Mauritius/CHL-I-1122/2018_3	EPI2506787|A/Mauritius/CHL-I-1122/2018_4	EPI2506782|A/Mauritius/CHL-I-1122/2018_5	EPI2506786|A/Mauritius/CHL-I-1122/2018_6	EPI2506784|A/Mauritius/CHL-I-1122/2018_7	EPI2506783|A/Mauritius/CHL-I-1122/2018_8
A/Mauritius/CHL-1369/2017	A / H3N2		Mauritius	EPI_ISL_18510224				EPI2794225|A/Mauritius/CHL-1369/2017_4	EPI2794221|A/Mauritius/CHL-1369/2017_5	EPI2794224|A/Mauritius/CHL-1369/2017_6	EPI2794223|A/Mauritius/CHL-1369/2017_7	EPI2794222|A/Mauritius/CHL-1369/2017_8
A/Mauritius/CHL-SF-225/2019	A / H3N2		Mauritius	EPI_ISL_17424562				EPI2506792|A/Mauritius/CHL-SF-225/2019_4	EPI2506788|A/Mauritius/CHL-SF-225/2019_5	EPI2506791|A/Mauritius/CHL-SF-225/2019_6	EPI2506790|A/Mauritius/CHL-SF-225/2019_7	EPI2506789|A/Mauritius/CHL-SF-225/2019_8
A/Mauritius/CHL-I-2000/2019	A / H3N2		Mauritius	EPI_ISL_17424563				EPI2506797|A/Mauritius/CHL-I-2000/2019_4	EPI2506793|A/Mauritius/CHL-I-2000/2019_5	EPI2506796|A/Mauritius/CHL-I-2000/2019_6	EPI2506795|A/Mauritius/CHL-I-2000/2019_7	EPI2506794|A/Mauritius/CHL-I-2000/2019_8
A/Mauritius/CHL-I-3006/2019	A / H3N2		Mauritius	EPI_ISL_17424564	EPI2506802|A/Mauritius/CHL-I-3006/2019_1	EPI2506803|A/Mauritius/CHL-I-3006/2019_2	EPI2506801|A/Mauritius/CHL-I-3006/2019_3	EPI2506805|A/Mauritius/CHL-I-3006/2019_4	EPI2506798|A/Mauritius/CHL-I-3006/2019_5	EPI2506804|A/Mauritius/CHL-I-3006/2019_6	EPI2506800|A/Mauritius/CHL-I-3006/2019_7	EPI2506799|A/Mauritius/CHL-I-3006/2019_8

## Sheet: S2c_Reference_AHINI_GISAID-ID
Table S2c| AH1N1_GISAID ID and acknowledgement for reference sequences used in study .
Isolate_Name	GISAID Isolate_Id	Originating_Lab	Submitting_Lab	Authors	Isolate_Submitter
A/Victoria/2570/2019	EPI_ISL_15397631	Alfred Hospital	WHO Collaborating Centre for Reference and Research on Influenza	Deng,Y-M; Barr,I; Aziz,A	Ammar Aziz (Victorian Infectious Diseases Reference Laboratory )
A/Brisbane/02/2018	EPI_ISL_344858	WHO Collaborating Centre for Reference and Research on Influenza	Centers for Disease Control and Prevention		Juliana DaSilva (Centers for Disease Control and Prevention / WHO Collaborating Center for Surveillance, Epidemiology and Control of Influenza, Influenza Division )
A/Darwin/6/2018	EPI_ISL_349822	WHO Collaborating Centre for Reference and Research on Influenza	Centers for Disease Control and Prevention		Juliana DaSilva (Centers for Disease Control and Prevention / WHO Collaborating Center for Surveillance, Epidemiology and Control of Influenza, Influenza Division )
A/England/71000568/2017	EPI_ISL_270593	UK Health Security Agency - Colindale	UK Health Security Agency - Colindale	Galiano,M.	Monica Galiano (UK Health Security Agency - Colindale)
A/England/33/2017	EPI_ISL_270594	UK Health Security Agency - Colindale	UK Health Security Agency - Colindale	Galiano,M.	Monica Galiano (UK Health Security Agency - Colindale)
A/England/80360499/2018	EPI_ISL_301422	UK Health Security Agency - Colindale	UK Health Security Agency - Colindale	Galiano,M.	Monica Galiano (UK Health Security Agency - Colindale)
A/Northern Ireland/3976/2018	EPI_ISL_301369	Regional Virus Laboratory, Microbiology Department, Royal Victoria Hospital	Crick Worldwide Influenza Centre		Burcu Ermetal (Crick Worldwide Influenza Centre / WHO Collaborating Centre for Reference and Research on Influenza)
A/Belgium/G198/2017	EPI_ISL_273936	Scientific Institute of Public Health	Crick Worldwide Influenza Centre		Vicki Gregory (Crick Worldwide Influenza Centre / WHO Collaborating Centre for Reference and Research on Influenza)
A/Belgium/G0604/2017	EPI_ISL_292500	Scientific Institute of Public Health (WIV-ISP)	Scientific Institute of Public Health (WIV-ISP)		Isabelle Thomas (Scientific Institute of Public Health (WIV-ISP))
A/Belgium/S1662/2018	EPI_ISL_320579	Sciensano (Scientific Institute of Public Health)	Scientific Institute of Public Health (WIV-ISP)		Isabelle Thomas (Scientific Institute of Public Health (WIV-ISP))
A/Belgium/G0652/2018	EPI_ISL_353929	Sciensano (Scientific Institute of Public Health)	Scientific Institute of Public Health (WIV-ISP)		Isabelle Thomas (Scientific Institute of Public Health (WIV-ISP))
A/Belgium/G0460/2019	EPI_ISL_406327	Scientific Institute of Public Health	Crick Worldwide Influenza Centre		Burcu Ermetal (Crick Worldwide Influenza Centre / WHO Collaborating Centre for Reference and Research on Influenza)
A/Belgium/G0537/2019	EPI_ISL_406329	Scientific Institute of Public Health	Crick Worldwide Influenza Centre		Burcu Ermetal (Crick Worldwide Influenza Centre / WHO Collaborating Centre for Reference and Research on Influenza)
A/Maldives/1499/2017	EPI_ISL_298530	Ministry of Health	Centers for Disease Control and Prevention		Juliana DaSilva (Centers for Disease Control and Prevention / WHO Collaborating Center for Surveillance, Epidemiology and Control of Influenza, Influenza Division )
A/Maldives/1496/2017	EPI_ISL_298531	Ministry of Health	Centers for Disease Control and Prevention		Juliana DaSilva (Centers for Disease Control and Prevention / WHO Collaborating Center for Surveillance, Epidemiology and Control of Influenza, Influenza Division )
A/Maldives/369/2018	EPI_ISL_332318	Ministry of Health	Centers for Disease Control and Prevention		Juliana DaSilva (Centers for Disease Control and Prevention / WHO Collaborating Center for Surveillance, Epidemiology and Control of Influenza, Influenza Division )
A/South Africa/R07347/2017	EPI_ISL_275667	National Institute for Communicable Disease	Centers for Disease Control and Prevention		Rebecca Garten Kondor (Centers for Disease Control and Prevention / WHO Collaborating Center for Surveillance, Epidemiology and Control of Influenza, Influenza Division )
A/South Africa/R05819/2017	EPI_ISL_282202	National Institute for Communicable Disease	Crick Worldwide Influenza Centre		Burcu Ermetal (Crick Worldwide Influenza Centre / WHO Collaborating Centre for Reference and Research on Influenza)
A/South Africa/3577/2017	EPI_ISL_284193	National Institute for Communicable Disease	National Institute for Communicable Diseases (NICD)		Florette Kathleen Treurnicht (National Institute for Communicable Diseases (NICD) / Center for Respiratory Diseases and Meningitis)
A/South Africa/VW0454/2018	EPI_ISL_320949	National Institute for Communicable Disease	WHO Collaborating Centre for Reference and Research on Influenza	Deng,Y-M; Iannello,P; Lau,H; Kaye,M; Todd,A; Spirason,N; Komadina,N.	Naomi Komadina (WHO Collaborating Centre for Reference and Research on Influenza / )
A/South Africa/R09314/2018	EPI_ISL_330855	National Institute for Communicable Disease	Centers for Disease Control and Prevention		Juliana DaSilva (Centers for Disease Control and Prevention / WHO Collaborating Center for Surveillance, Epidemiology and Control of Influenza, Influenza Division )
A/South Africa/5719/2018	EPI_ISL_332315	National Institute for Communicable Disease	Centers for Disease Control and Prevention		Juliana DaSilva (Centers for Disease Control and Prevention / WHO Collaborating Center for Surveillance, Epidemiology and Control of Influenza, Influenza Division )
A/South Africa/R03973/2019	EPI_ISL_378120	National Institute for Communicable Disease	WHO Collaborating Centre for Reference and Research on Influenza	Deng,Y-M; Iannello,P; Lau,H; Todd,A; Spirason,N; Komadina,N.	Naomi Komadina (WHO Collaborating Centre for Reference and Research on Influenza / )
A/South Africa/R05624/2019	EPI_ISL_378121	National Institute for Communicable Disease	WHO Collaborating Centre for Reference and Research on Influenza	Deng,Y-M; Iannello,P; Lau,H; Todd,A; Spirason,N; Komadina,N.	Naomi Komadina (WHO Collaborating Centre for Reference and Research on Influenza / )
A/Dakar/11/2017	EPI_ISL_276872	Institut Pasteur de Dakar	Crick Worldwide Influenza Centre		Vicki Gregory (Crick Worldwide Influenza Centre / WHO Collaborating Centre for Reference and Research on Influenza)
A/Dakar/18/2017	EPI_ISL_300469	Institut Pasteur de Dakar	Crick Worldwide Influenza Centre		Vicki Gregory (Crick Worldwide Influenza Centre / WHO Collaborating Centre for Reference and Research on Influenza)
A/Dakar/19/2017	EPI_ISL_300470	Institut Pasteur de Dakar	Crick Worldwide Influenza Centre		Vicki Gregory (Crick Worldwide Influenza Centre / WHO Collaborating Centre for Reference and Research on Influenza)
A/Dakar/04/2018	EPI_ISL_329748	Institut Pasteur de Dakar	Crick Worldwide Influenza Centre		Burcu Ermetal (Crick Worldwide Influenza Centre / WHO Collaborating Centre for Reference and Research on Influenza)
A/Dakar/06/2018	EPI_ISL_329749	Institut Pasteur de Dakar	Crick Worldwide Influenza Centre		Burcu Ermetal (Crick Worldwide Influenza Centre / WHO Collaborating Centre for Reference and Research on Influenza)
A/Dakar/30/2018	EPI_ISL_355307	Institut Pasteur de Dakar	Crick Worldwide Influenza Centre		Burcu Ermetal (Crick Worldwide Influenza Centre / WHO Collaborating Centre for Reference and Research on Influenza)
A/Dakar/31/2018	EPI_ISL_355308	Institut Pasteur de Dakar	Crick Worldwide Influenza Centre		Burcu Ermetal (Crick Worldwide Influenza Centre / WHO Collaborating Centre for Reference and Research on Influenza)
A/Mozambique/297/2017	EPI_ISL_287708	Laboratório de Isolamento Viral	Centers for Disease Control and Prevention		Juliana DaSilva (Centers for Disease Control and Prevention / WHO Collaborating Center for Surveillance, Epidemiology and Control of Influenza, Influenza Division )
A/Mozambique/464/2017	EPI_ISL_288566	Laboratório de Isolamento Viral	Centers for Disease Control and Prevention		Juliana DaSilva (Centers for Disease Control and Prevention / WHO Collaborating Center for Surveillance, Epidemiology and Control of Influenza, Influenza Division )
A/Mozambique/434/2017	EPI_ISL_289788	Laboratório de Isolamento Viral	Centers for Disease Control and Prevention		Juliana DaSilva (Centers for Disease Control and Prevention / WHO Collaborating Center for Surveillance, Epidemiology and Control of Influenza, Influenza Division )
A/Mozambique/7418/2018	EPI_ISL_320711	Laboratório de Isolamento Viral	Centers for Disease Control and Prevention		Juliana DaSilva (Centers for Disease Control and Prevention / WHO Collaborating Center for Surveillance, Epidemiology and Control of Influenza, Influenza Division )
A/Mozambique/7918/2018	EPI_ISL_320715	Laboratório de Isolamento Viral	Centers for Disease Control and Prevention		Juliana DaSilva (Centers for Disease Control and Prevention / WHO Collaborating Center for Surveillance, Epidemiology and Control of Influenza, Influenza Division )
A/Madagascar/690/2019	EPI_ISL_377819	Institut Pasteur de Madagascar	Centers for Disease Control and Prevention		Juliana DaSilva (Centers for Disease Control and Prevention / WHO Collaborating Center for Surveillance, Epidemiology and Control of Influenza, Influenza Division )
A/Madagascar/5333/2019	EPI_ISL_413347	Institut Pasteur de Madagascar	Centers for Disease Control and Prevention		Shoshona Le (Centers for Disease Control and Prevention / WHO Collaborating Center for Surveillance, Epidemiology and Control of Influenza, Influenza Division )
A/Madagascar/5355/2019	EPI_ISL_413348	Institut Pasteur de Madagascar	Centers for Disease Control and Prevention		Shoshona Le (Centers for Disease Control and Prevention / WHO Collaborating Center for Surveillance, Epidemiology and Control of Influenza, Influenza Division )
A/Madagascar/4681/2019	EPI_ISL_413756	Institut Pasteur de Madagascar	Centers for Disease Control and Prevention		Shoshona Le (Centers for Disease Control and Prevention / WHO Collaborating Center for Surveillance, Epidemiology and Control of Influenza, Influenza Division )
A/Madagascar/5415/2019	EPI_ISL_413806	Institut Pasteur de Madagascar	Centers for Disease Control and Prevention		Shoshona Le (Centers for Disease Control and Prevention / WHO Collaborating Center for Surveillance, Epidemiology and Control of Influenza, Influenza Division )

## Sheet: S2d_Reference_AH3N2_GISAID-ID
Table S2d|AH3N2 _GISAID ID and acknowledgement for reference sequences used in study .
Isolate_Name	GISAID Isolate_Id	Originating_Lab	Submitting_Lab	Authors	Isolate_Submitter
A/South Australia/41/2017	EPI_ISL_15610665	Institute of Medical and Veterinary Science (IMVS)	WHO Collaborating Centre for Reference and Research on Influenza	Deng,Y-M; Barr,I; Aziz,A	Ammar Aziz (Victorian Infectious Diseases Reference Laboratory )
A/Tasmania/004/2017	EPI_ISL_15610666	Royal Hobart Hospital	WHO Collaborating Centre for Reference and Research on Influenza	Deng,Y-M; Barr,I; Aziz,A	Ammar Aziz (Victorian Infectious Diseases Reference Laboratory )
A/Victoria/2111/2017	EPI_ISL_15610669	Alfred Hospital	WHO Collaborating Centre for Reference and Research on Influenza	Deng,Y-M; Barr,I; Aziz,A	Ammar Aziz (Victorian Infectious Diseases Reference Laboratory )
A/South Australia/176/2018	EPI_ISL_15610672	Institute of Medical and Veterinary Science (IMVS)	WHO Collaborating Centre for Reference and Research on Influenza	Deng,Y-M; Barr,I; Aziz,A	Ammar Aziz (Victorian Infectious Diseases Reference Laboratory )
A/England/70580300/2017	EPI_ISL_269875	UK Health Security Agency - Colindale	UK Health Security Agency - Colindale	Galiano,M.	Monica Galiano (UK Health Security Agency - Colindale)
A/England/70580332/2017	EPI_ISL_269879	UK Health Security Agency - Colindale	UK Health Security Agency - Colindale	Galiano,M.	Monica Galiano (UK Health Security Agency - Colindale)
A/England/80320647/2018	EPI_ISL_301417	UK Health Security Agency - Colindale	UK Health Security Agency - Colindale	Galiano,M.	Monica Galiano (UK Health Security Agency - Colindale)
A/England/80320649/2018	EPI_ISL_301418	UK Health Security Agency - Colindale	UK Health Security Agency - Colindale	Galiano,M.	Monica Galiano (UK Health Security Agency - Colindale)
A/Belgium/S300/2017	EPI_ISL_274517	Scientific Institute of Public Health	Crick Worldwide Influenza Centre		Burcu Ermetal (Crick Worldwide Influenza Centre / WHO Collaborating Centre for Reference and Research on Influenza)
A/Belgium/S1724/2018	EPI_ISL_320580	Sciensano (Scientific Institute of Public Health)	Scientific Institute of Public Health (WIV-ISP)		Isabelle Thomas (Scientific Institute of Public Health (WIV-ISP))
A/Belgium/G0626/2018	EPI_ISL_353932	Sciensano (Scientific Institute of Public Health)	Scientific Institute of Public Health (WIV-ISP)		Isabelle Thomas (Scientific Institute of Public Health (WIV-ISP))
A/Maldives/1068/2017	EPI_ISL_298389	Ministry of Health	Centers for Disease Control and Prevention		Juliana DaSilva (Centers for Disease Control and Prevention / WHO Collaborating Center for Surveillance, Epidemiology and Control of Influenza, Influenza Division )
A/Maldives/1029/2017	EPI_ISL_305001	Ministry of Health	Centers for Disease Control and Prevention		Juliana DaSilva (Centers for Disease Control and Prevention / WHO Collaborating Center for Surveillance, Epidemiology and Control of Influenza, Influenza Division )
A/Maldives/941/2018	EPI_ISL_331530	Ministry of Health	Centers for Disease Control and Prevention		Juliana DaSilva (Centers for Disease Control and Prevention / WHO Collaborating Center for Surveillance, Epidemiology and Control of Influenza, Influenza Division )
A/Maldives/964/2018	EPI_ISL_331531	Ministry of Health	Centers for Disease Control and Prevention		Juliana DaSilva (Centers for Disease Control and Prevention / WHO Collaborating Center for Surveillance, Epidemiology and Control of Influenza, Influenza Division )
A/South Africa/R03668/2018	EPI_ISL_344524	National Institute for Communicable Disease	National Institute for Communicable Diseases (NICD)		Orienka Hellferscee (National Institute for Communicable Diseases (NICD) / Center for Respiratory Diseases and Meningitis)
A/South Africa/R05176/2019	EPI_ISL_388755	National Institute for Communicable Disease	Crick Worldwide Influenza Centre		Burcu Ermetal (Crick Worldwide Influenza Centre / WHO Collaborating Centre for Reference and Research on Influenza)
A/South Africa/R05636/2019	EPI_ISL_388757	National Institute for Communicable Disease	Crick Worldwide Influenza Centre		Burcu Ermetal (Crick Worldwide Influenza Centre / WHO Collaborating Centre for Reference and Research on Influenza)
A/South Africa/R05937/2019	EPI_ISL_388760	National Institute for Communicable Disease	Crick Worldwide Influenza Centre		Burcu Ermetal (Crick Worldwide Influenza Centre / WHO Collaborating Centre for Reference and Research on Influenza)
A/South Africa/9178/2019	EPI_ISL_510011	National Institute for Communicable Disease	WHO Collaborating Centre for Reference and Research on Influenza	Deng,Y-M; Iannello,P; Lau,H; Todd,A; Spirason,N; Moselen,J; Aziz,A; Komadina,N.	Naomi Komadina (WHO Collaborating Centre for Reference and Research on Influenza / )
A/South Africa/R07360/2017	EPI_ISL_285894	National Institute for Communicable Disease	Centers for Disease Control and Prevention		Rebecca Garten Kondor (Centers for Disease Control and Prevention / WHO Collaborating Center for Surveillance, Epidemiology and Control of Influenza, Influenza Division )
A/South Africa/R07380/2017	EPI_ISL_285896	National Institute for Communicable Disease	Centers for Disease Control and Prevention		Rebecca Garten Kondor (Centers for Disease Control and Prevention / WHO Collaborating Center for Surveillance, Epidemiology and Control of Influenza, Influenza Division )
A/South Africa/6922/2018	EPI_ISL_331067	National Institute for Communicable Disease	Centers for Disease Control and Prevention		Juliana DaSilva (Centers for Disease Control and Prevention / WHO Collaborating Center for Surveillance, Epidemiology and Control of Influenza, Influenza Division )
A/Dakar/02/2019	EPI_ISL_393980	Institut Pasteur de Dakar	Crick Worldwide Influenza Centre		Burcu Ermetal (Crick Worldwide Influenza Centre / WHO Collaborating Centre for Reference and Research on Influenza)
A/Dakar/04/2019	EPI_ISL_393982	Institut Pasteur de Dakar	Crick Worldwide Influenza Centre		Burcu Ermetal (Crick Worldwide Influenza Centre / WHO Collaborating Centre for Reference and Research on Influenza)
A/Mozambique/309/2017	EPI_ISL_296523	Laboratório de Isolamento Viral	Centers for Disease Control and Prevention		Juliana DaSilva (Centers for Disease Control and Prevention / WHO Collaborating Center for Surveillance, Epidemiology and Control of Influenza, Influenza Division )
A/Mozambique/5118/2018	EPI_ISL_320356	Laboratório de Isolamento Viral	Centers for Disease Control and Prevention		Juliana DaSilva (Centers for Disease Control and Prevention / WHO Collaborating Center for Surveillance, Epidemiology and Control of Influenza, Influenza Division )
A/Mozambique/8218/2018	EPI_ISL_320360	Laboratório de Isolamento Viral	Centers for Disease Control and Prevention		Juliana DaSilva (Centers for Disease Control and Prevention / WHO Collaborating Center for Surveillance, Epidemiology and Control of Influenza, Influenza Division )
A/Mozambique/301/2019	EPI_ISL_365772	Laboratório de Isolamento Viral	Centers for Disease Control and Prevention		Juliana DaSilva (Centers for Disease Control and Prevention / WHO Collaborating Center for Surveillance, Epidemiology and Control of Influenza, Influenza Division )
A/Mozambique/275/2019	EPI_ISL_365776	Laboratório de Isolamento Viral	Centers for Disease Control and Prevention		Juliana DaSilva (Centers for Disease Control and Prevention / WHO Collaborating Center for Surveillance, Epidemiology and Control of Influenza, Influenza Division )
A/Mozambique/180/2019	EPI_ISL_365778	Laboratório de Isolamento Viral	Centers for Disease Control and Prevention		Juliana DaSilva (Centers for Disease Control and Prevention / WHO Collaborating Center for Surveillance, Epidemiology and Control of Influenza, Influenza Division )
A/Madagascar/145/2019	EPI_ISL_377899	Institut Pasteur de Madagascar	Centers for Disease Control and Prevention		Juliana DaSilva (Centers for Disease Control and Prevention / WHO Collaborating Center for Surveillance, Epidemiology and Control of Influenza, Influenza Division )
A/Madagascar/889/2019	EPI_ISL_377900	Institut Pasteur de Madagascar	Centers for Disease Control and Prevention		Juliana DaSilva (Centers for Disease Control and Prevention / WHO Collaborating Center for Surveillance, Epidemiology and Control of Influenza, Influenza Division )
A/Madagascar/224/2019	EPI_ISL_377902	Institut Pasteur de Madagascar	Centers for Disease Control and Prevention		Juliana DaSilva (Centers for Disease Control and Prevention / WHO Collaborating Center for Surveillance, Epidemiology and Control of Influenza, Influenza Division )
A/Madagascar/657/2019	EPI_ISL_377903	Institut Pasteur de Madagascar	Centers for Disease Control and Prevention		Juliana DaSilva (Centers for Disease Control and Prevention / WHO Collaborating Center for Surveillance, Epidemiology and Control of Influenza, Influenza Division )
A/Seychelles/536/2019	EPI_ISL_394043	Seychelles Public Health Laboratory	Crick Worldwide Influenza Centre		Burcu Ermetal (Crick Worldwide Influenza Centre / WHO Collaborating Centre for Reference and Research on Influenza)
A/Seychelles/542/2019	EPI_ISL_394044	Seychelles Public Health Laboratory	Crick Worldwide Influenza Centre		Burcu Ermetal (Crick Worldwide Influenza Centre / WHO Collaborating Centre for Reference and Research on Influenza)
