# Supplementary material for: Molecular Evolution of Influenza A Viruses From Mauritius, 2017–2019
Source: Influenza Other Respir Viruses. 2025 May 13;19(5):e70108. doi: 10.1111/irv.70108 (PMC12074737; doi:10.1111/irv.70108)
Supplement: Supplementary file 5 — Table S3. N‐linked glycosylation sites in the haemagglutinins and neuraminidases of influenza A/H1N1pdm09 and A/H3N2 viruses from Mauritius, 2017–2019 (Excel). [file IRV-19-e70108-s004.xls]

## Sheet: AH1N1 -HA-Gly 
Supplemental Table S3. N-linked glycosylation sites in the haemagglutinins(HA) and neuraminidases(NA) of influenza A/H1N1pdm09 and A/H3N2 viruses from Mauritius, 2017-2019
YEAR	seqName	clade	short-clade	subclade	Number of PNGs	glycosylation sites
2017	A/Mauritius/CHL-_1110/2017|HA||EPI_ISL_16609788	6B.1A	6B.1A	unassigned	7	HA1:10:NNS;HA1:23:NVT;HA1:87:NGT;HA1:162:NQT;HA1:276:NTT;HA1:287:NTS;HA2:154:NGT
2017	A/Mauritius/CHL-527/2017|HA||EPI_ISL_14926817	6B.1	6B.1	unassigned	7	HA1:10:NNS;HA1:23:NVT;HA1:87:NGT;HA1:162:NQS;HA1:276:NTT;HA1:287:NTS;HA2:154:NGT
2017	A/Mauritius/CHL-_1114/2017|HA||EPI_ISL_16609787	6B.1A	6B.1A	unassigned	7	HA1:10:NNS;HA1:23:NVT;HA1:87:NGT;HA1:162:NQT;HA1:276:NTT;HA1:287:NTS;HA2:154:NGT
2017	A/Mauritius/CHL-I-411/2017|HA||EPI_ISL_16612973	6B.1	6B.1	unassigned	7	HA1:10:NNS;HA1:23:NVT;HA1:87:NGT;HA1:162:NQS;HA1:276:NTT;HA1:287:NTS;HA2:154:NGT
2017	A/Mauritius/CHL-I-412/2017|HA||EPI_ISL_16612972	6B.1	6B.1	unassigned	7	HA1:10:NNS;HA1:23:NVT;HA1:87:NGT;HA1:162:NQS;HA1:276:NTT;HA1:287:NTS;HA2:154:NGT
2017	A/Mauritius/CHL-_1158/2017|HA||EPI_ISL_16609770	6B.1	6B.1	unassigned	7	HA1:10:NNS;HA1:23:NVT;HA1:87:NGT;HA1:162:NQS;HA1:276:NTT;HA1:287:NTS;HA2:154:NGT
2017	A/Mauritius/CHL-_989/2017|HA||EPI_ISL_16604263	6B.1	6B.1	unassigned	7	HA1:10:NNS;HA1:23:NVT;HA1:87:NGT;HA1:162:NQS;HA1:276:NTT;HA1:287:NTS;HA2:154:NGT
2017	A/Mauritius/CHL-_1066/2017|HA||EPI_ISL_16601318	6B.1	6B.1	unassigned	7	HA1:10:NNS;HA1:23:NVT;HA1:87:NGT;HA1:162:NQS;HA1:276:NTT;HA1:287:NTS;HA2:154:NGT
2017	A/Mauritius/CHL-_1084/2017|HA||EPI_ISL_16612301	6B.1	6B.1	unassigned	7	HA1:10:NNS;HA1:23:NVT;HA1:87:NGT;HA1:162:NQS;HA1:276:NTT;HA1:287:NTS;HA2:154:NGT
2017	A/Mauritius/CHL-_1192/2017|HA||EPI_ISL_16604336	6B.1	6B.1	unassigned	7	HA1:10:NNS;HA1:23:NVT;HA1:87:NGT;HA1:162:NQS;HA1:276:NTT;HA1:287:NTS;HA2:154:NGT
2017	A/Mauritius/CHL-_1409/2017|HA||EPI_ISL_16604335	6B.1	6B.1	unassigned	7	HA1:10:NNS;HA1:23:NVT;HA1:87:NGT;HA1:162:NQS;HA1:276:NTT;HA1:287:NTS;HA2:154:NGT
2017	A/Mauritius/CHL-_1432/2017|HA||EPI_ISL_16604324	6B.1	6B.1	unassigned	7	HA1:10:NNS;HA1:23:NVT;HA1:87:NGT;HA1:162:NQS;HA1:276:NTT;HA1:287:NTS;HA2:154:NGT
2017	A/Mauritius/CHL-_895/2017|HA||EPI_ISL_16604321	6B.1	6B.1	unassigned	7	HA1:10:NNS;HA1:23:NVT;HA1:87:NGT;HA1:162:NQS;HA1:276:NTT;HA1:287:NTS;HA2:154:NGT
2017	A/Mauritius/CHL-_1823/2017|HA||EPI_ISL_16604323	6B.1A	6B.1A	unassigned	7	HA1:10:NNS;HA1:23:NVT;HA1:87:NGT;HA1:162:NQT;HA1:276:NTT;HA1:287:NTS;HA2:154:NGT
2017	A/Mauritius/CHL-_879/2017|HA||EPI_ISL_16604322	6B.1	6B.1	unassigned	6	HA1:10:NNS;HA1:23:NVT;HA1:87:NGT;HA1:276:NTT;HA1:287:NTS;HA2:154:NGT
2017	A/Mauritius/CHL-I_527/2017|HA||EPI_ISL_16612362	6B.1	6B.1	unassigned	7	HA1:10:NNS;HA1:23:NVT;HA1:87:NGT;HA1:162:NQS;HA1:276:NTT;HA1:287:NTS;HA2:154:NGT
2018	A/Mauritius/CHL-_2126/2018|HA||EPI_ISL_16601317	6B.1A	6B.1A	unassigned	7	HA1:10:NNS;HA1:23:NVT;HA1:87:NGT;HA1:162:NQT;HA1:276:NTT;HA1:287:NTS;HA2:154:NGT
2018	A/Mauritius/CHL-I_1077/2018|HA||EPI_ISL_16579133	6B.1A.1	1	unassigned	7	HA1:10:NNS;HA1:23:NVT;HA1:87:NGT;HA1:162:NQT;HA1:276:NTT;HA1:287:NTS;HA2:154:NGT
2018	A/Mauritius/CHL-I_1092/2018|HA||EPI_ISL_16578196	6B.1A.5a	5a	A	7	HA1:10:NNS;HA1:23:NVT;HA1:87:NGT;HA1:162:NQT;HA1:276:NTT;HA1:287:NTS;HA2:154:NGT
2018	A/Mauritius/CHL-I_545/2018|HA||EPI_ISL_16585489	6B.1A.5b	5b	unassigned	7	HA1:10:NNS;HA1:23:NVT;HA1:87:NGT;HA1:162:NQT;HA1:276:NTT;HA1:287:NTS;HA2:154:NGT
2018	A/Mauritius/CHL-SF55/2018|HA||EPI_ISL_16585488	6B.1A.5b	5b	unassigned	7	HA1:10:NNS;HA1:23:NVT;HA1:87:NGT;HA1:162:NQT;HA1:276:NTT;HA1:287:NTS;HA2:154:NGT
2018	A/Mauritius/CHL-I_2475/2018|HA||EPI_ISL_16585490	6B.1A	6B.1A	unassigned	7	HA1:10:NNS;HA1:23:NVT;HA1:87:NGT;HA1:162:NQT;HA1:276:NTT;HA1:287:NTS;HA2:154:NGT
2018	A/Mauritius/CHL-I_1002/2018|HA||EPI_ISL_16585485	6B.1A.5a	5a	A	7	HA1:10:NNS;HA1:23:NVT;HA1:87:NGT;HA1:162:NQT;HA1:276:NTT;HA1:287:NTS;HA2:154:NGT
2018	A/Mauritius/CHL-I_1047/2018|HA||EPI_ISL_16585484	6B.1A.5a	5a	A	7	HA1:10:NNS;HA1:23:NVT;HA1:87:NGT;HA1:162:NQT;HA1:276:NTT;HA1:287:NTS;HA2:154:NGT
2018	A/Mauritius/CHL-I_975/2018|HA||EPI_ISL_16585487	6B.1A.5a	5a	A	7	HA1:10:NNS;HA1:23:NVT;HA1:87:NGT;HA1:162:NQT;HA1:276:NTT;HA1:287:NTS;HA2:154:NGT
2018	A/Mauritius/CHL-I_1001/2018|HA||EPI_ISL_16585486	6B.1A.5a	5a	A	6	HA1:10:NNS;HA1:87:NGT;HA1:162:NQT;HA1:276:NTT;HA1:287:NTS;HA2:154:NGT
2018	A/Mauritius/CHL-_2274/2018|HA||EPI_ISL_16599175	6B.1A.1	1	unassigned	7	HA1:10:NNS;HA1:23:NVT;HA1:87:NGT;HA1:162:NQT;HA1:276:NTT;HA1:287:NTS;HA2:154:NGT
2018	A/Mauritius/CHL-_2401/2018|HA||EPI_ISL_16599174	6B.1A.5b	5b	unassigned	7	HA1:10:NNS;HA1:23:NVT;HA1:87:NGT;HA1:162:NQT;HA1:276:NTT;HA1:287:NTS;HA2:154:NGT
2019	A/Mauritius/CHL-I_410/2019|HA||EPI_ISL_16208626	6B.1A.6	6	unassigned	7	HA1:10:NNS;HA1:23:NVT;HA1:87:NGT;HA1:162:NQT;HA1:276:NTT;HA1:287:NTS;HA2:154:NGT
2019	A/Mauritius/CHL-I_02/2019|HA||EPI_ISL_16573172	6B.1A.5a	5a	A	7	HA1:10:NNS;HA1:23:NVT;HA1:87:NGT;HA1:162:NQT;HA1:276:NTT;HA1:287:NTS;HA2:154:NGT
2019	A/Mauritius/CHL-I_590/2019|HA||EPI_ISL_16018789	6B.1A.5a	5a	A	4	HA1:10:NNS;HA1:23:NVT;HA1:87:NGT;HA1:162:NQT
2019	A/Mauritius/CHL-I_11/2019|HA||EPI_ISL_16542184	6B.1A.5a	5a	A	7	HA1:10:NNS;HA1:23:NVT;HA1:87:NGT;HA1:162:NQT;HA1:276:NTT;HA1:287:NTS;HA2:154:NGT
2019	A/Mauritius/CHL-I_345/2019|HA||EPI_ISL_16479469	6B.1A.5a	5a	A	7	HA1:10:NNS;HA1:23:NVT;HA1:87:NGT;HA1:162:NQT;HA1:276:NTT;HA1:287:NTS;HA2:154:NGT
2019	A/Mauritius/CHL-I_403/2019|HA||EPI_ISL_16018922	6B.1A.5a	5a	A	7	HA1:10:NNS;HA1:23:NVT;HA1:87:NGT;HA1:162:NQT;HA1:276:NTT;HA1:287:NTS;HA2:154:NGT
2019	A/Mauritius/CHL-I_313/2019|HA||EPI_ISL_16481628	6B.1A.6	6	unassigned	7	HA1:10:NNS;HA1:23:NVT;HA1:87:NGT;HA1:162:NQT;HA1:276:NTT;HA1:287:NTS;HA2:154:NGT
2019	A/Mauritius/CHL-I_3030/2019|HA||EPI_ISL_16021855	6B.1A.5a.1	5a.1	B	7	HA1:10:NNS;HA1:23:NVT;HA1:87:NGT;HA1:162:NQT;HA1:276:NTT;HA1:287:NTS;HA2:154:NGT
2019	A/Mauritius/CHL-I_323/2019|HA||EPI_ISL_16479560	6B.1A.6	6	unassigned	7	HA1:10:NNS;HA1:23:NVT;HA1:87:NGT;HA1:162:NQT;HA1:276:NTT;HA1:287:NTS;HA2:154:NGT
2019	A/Mauritius/CHL-I_642/2019|HA||EPI_ISL_16013750	6B.1A.5a	5a	A	7	HA1:10:NNS;HA1:23:NVT;HA1:87:NGT;HA1:162:NQT;HA1:276:NTT;HA1:287:NTS;HA2:154:NGT
2019	A/Mauritius/CHL-I_627/2019|HA||EPI_ISL_16013751	6B.1A.5a	5a	A	4	HA1:10:NNS;HA1:23:NVT;HA1:87:NGT;HA1:162:NQT
2019	A/Mauritius/CHL-I_14/2019|HA||EPI_ISL_16542117	6B.1A.5a	5a	A	7	HA1:10:NNS;HA1:23:NVT;HA1:87:NGT;HA1:162:NQT;HA1:276:NAT;HA1:287:NTS;HA2:154:NGT
2019	A/Mauritius/CHL-I_43/2019|HA||EPI_ISL_16021674	6B.1A.5a	5a	A	7	HA1:10:NNS;HA1:23:NVT;HA1:87:NGT;HA1:162:NQT;HA1:276:NTT;HA1:287:NTS;HA2:154:NGT
2019	A/Mauritius/CHL-I_380/2019|HA||EPI_ISL_16019094	6B.1A.6	6	unassigned	7	HA1:10:NNS;HA1:23:NVT;HA1:87:NGT;HA1:162:NQT;HA1:276:NTT;HA1:287:NTS;HA2:154:NGT
2019	A/Mauritius/CHL-1875/2019|HA||EPI_ISL_16013456	6B.1A.5a	5a	A	7	HA1:10:NNS;HA1:23:NVT;HA1:87:NGT;HA1:162:NQT;HA1:276:NTT;HA1:287:NTS;HA2:154:NGT
2019	A/Mauritius/CHL-I-2993/2019|HA||EPI_ISL_16013457	6B.1A.5a	5a	A	7	HA1:10:NNS;HA1:23:NVT;HA1:87:NGT;HA1:162:NQT;HA1:276:NTT;HA1:287:NTS;HA2:154:NGT
2019	A/Mauritius/CHL-I_28/2019|HA||EPI_ISL_16542096	6B.1A.5a	5a	A	7	HA1:10:NNS;HA1:23:NVT;HA1:87:NGT;HA1:162:NQT;HA1:276:NTT;HA1:287:NTS;HA2:154:NGT
2019	A/Mauritius/CHL-I_92/2019|HA||EPI_ISL_16483598	6B.1A.5a	5a	A	7	HA1:10:NNS;HA1:23:NVT;HA1:87:NGT;HA1:162:NQT;HA1:276:NTT;HA1:287:NTS;HA2:154:NGT
2019	A/Mauritius/CHL-I_79/2019|HA||EPI_ISL_16541957	6B.1A.5a	5a	A	7	HA1:10:NNS;HA1:23:NVT;HA1:87:NGT;HA1:162:NQT;HA1:276:NTT;HA1:287:NTS;HA2:154:NGT
2019	A/Mauritius/CHL-I_2963/2019|HA||EPI_ISL_16207752	6B.1A.5a	5a	A	7	HA1:10:NNS;HA1:23:NVT;HA1:87:NGT;HA1:162:NQT;HA1:276:NTT;HA1:287:NTS;HA2:154:NGT

## Sheet: AH3N2-HA-Gly
Supplemental Table S3. N-linked glycosylation sites in the haemagglutinins(HA) and neuraminidases(NA) of influenza A/H1N1pdm09 and A/H3N2 viruses from Mauritius, 2017-2019
YEAR	seqName	clade	subclade	short-clade	Number of PNGs	glycosylation sites
2017	A/Mauritius/CHL-_1145/2017|HA||EPI_ISL_16609786	3C.2a4	B.4	3C.2a4	12	HA1:8:NST;HA1:22:NGT;HA1:38:NAT;HA1:45:NSS;HA1:63:NCT;HA1:122:NES;HA1:126:NWT;HA1:133:NGT;HA1:165:NVT;HA1:246:NST;HA1:285:NGS;HA2:154:NGT
2017	A/Mauritius/CHL-1103/2017|HA||EPI_ISL_17358698	3C.2a4	B.4	3C.2a4	12	HA1:8:NST;HA1:22:NGT;HA1:38:NAT;HA1:45:NSS;HA1:63:NCT;HA1:122:NES;HA1:126:NWT;HA1:133:NGT;HA1:165:NVT;HA1:246:NST;HA1:285:NGS;HA2:154:NGT
2017	A/Mauritius/CHL-1115/2017|HA||EPI_ISL_17424549	3C.2a1	B.1	3C.2a1	13	HA1:8:NST;HA1:22:NGT;HA1:38:NAT;HA1:45:NSS;HA1:63:NCT;HA1:122:NES;HA1:126:NWT;HA1:133:NGT;HA1:158:NYT;HA1:165:NVT;HA1:246:NST;HA1:285:NGS;HA2:154:NET
2017	A/Mauritius/CHL-1168/2017|HA||EPI_ISL_17424551	3C.2a4	B.4	3C.2a4	13	HA1:8:NST;HA1:22:NGT;HA1:38:NAT;HA1:45:NSS;HA1:63:NCT;HA1:122:NES;HA1:126:NWT;HA1:133:NGT;HA1:158:NYT;HA1:165:NVT;HA1:246:NST;HA1:285:NGS;HA2:154:NGT
2017	A/Mauritius/CHL-1191/2017|HA||EPI_ISL_17424552	3C.2a1	B.1	3C.2a1	12	HA1:8:NST;HA1:22:NGT;HA1:38:NAT;HA1:45:NSS;HA1:63:NCT;HA1:122:NES;HA1:126:NWT;HA1:133:NGT;HA1:165:NVT;HA1:246:NST;HA1:285:NGS;HA2:154:NET
2017	A/Mauritius/CHL-1199/2017|HA||EPI_ISL_17424550	3C.2a4	B.4	3C.2a4	12	HA1:8:NST;HA1:22:NGT;HA1:38:NAT;HA1:45:NSS;HA1:63:NCT;HA1:122:NES;HA1:126:NWT;HA1:133:NGT;HA1:165:NVT;HA1:246:NST;HA1:285:NGS;HA2:154:NGT
2017	A/Mauritius/CHL-1369/2017|HA||EPI_ISL_18510224	3C.2a4	B.4	3C.2a4	12	HA1:8:NST;HA1:22:NGT;HA1:38:NAT;HA1:45:NSS;HA1:63:NCT;HA1:122:NES;HA1:126:NWT;HA1:133:NGT;HA1:165:NVT;HA1:246:NST;HA1:285:NGS;HA2:154:NGT
2018	A/Mauritius/CHL-2287/2018|HA||EPI_ISL_17424553	3C.2a1	B.1	3C.2a1	12	HA1:8:NST;HA1:22:NGT;HA1:38:NAT;HA1:45:NSS;HA1:63:NCT;HA1:122:NES;HA1:126:NWT;HA1:135:NSS;HA1:165:NVT;HA1:246:NST;HA1:285:NGS;HA2:154:NET
2018	A/Mauritius/CHL-I-1020/2018|HA||EPI_ISL_17424557	3C.2a2	B.2	3C.2a2	12	HA1:8:NST;HA1:22:NGT;HA1:38:NAT;HA1:45:NSS;HA1:63:NCT;HA1:122:NES;HA1:126:NWT;HA1:133:NGT;HA1:165:NVT;HA1:246:NST;HA1:285:NGS;HA2:154:NGT
2018	A/Mauritius/CHL-I-1027/2018|HA||EPI_ISL_17424558	3C.2a2	B.2	3C.2a2	11	HA1:8:NST;HA1:22:NGT;HA1:38:NAT;HA1:45:NSS;HA1:63:NCT;HA1:122:NES;HA1:133:NGT;HA1:165:NVT;HA1:246:NST;HA1:285:NGS;HA2:154:NGT
2018	A/Mauritius/CHL-I-1046/2018|HA||EPI_ISL_17424559	3C.2a1b.1	B.1.2.1	3C.2a1b.1	10	HA1:8:NST;HA1:22:NGT;HA1:38:NAT;HA1:45:NSS;HA1:63:NCT;HA1:122:NES;HA1:165:NVT;HA1:246:NST;HA1:285:NGS;HA2:154:NET
2018	A/Mauritius/CHL-I-1058/2018|HA||EPI_ISL_17424560	3C.2a1b.1	B.1.2.1	3C.2a1b.1	11	HA1:8:NST;HA1:22:NGT;HA1:38:NAT;HA1:45:NSS;HA1:63:NCT;HA1:122:NES;HA1:158:NYT;HA1:165:NVT;HA1:246:NST;HA1:285:NGS;HA2:154:NET
2018	A/Mauritius/CHL-I-1072/2018|HA||EPI_ISL_18510225	3C.2a1b.1	B.1.2.1	3C.2a1b.1	11	HA1:8:NST;HA1:22:NGT;HA1:38:NAT;HA1:45:NSS;HA1:63:NCT;HA1:122:NES;HA1:158:NYT;HA1:165:NVT;HA1:246:NST;HA1:285:NGS;HA2:154:NET
2018	A/Mauritius/CHL-I-1122/2018|HA||EPI_ISL_17424561	3C.2a1b.1	B.1.2.1	3C.2a1b.1	10	HA1:22:NGT;HA1:38:NAT;HA1:45:NSS;HA1:63:NCT;HA1:122:NES;HA1:158:NYT;HA1:165:NVT;HA1:246:NST;HA1:285:NGS;HA2:154:NET
2018	A/Mauritius/CHL-I-906/2018|HA||EPI_ISL_17424554	3C.2a1b.1	B.1.2.1	3C.2a1b.1	11	HA1:8:NST;HA1:22:NGT;HA1:38:NAT;HA1:45:NSS;HA1:63:NCT;HA1:122:NES;HA1:158:NYT;HA1:165:NVT;HA1:246:NST;HA1:285:NGS;HA2:154:NET
2018	A/Mauritius/CHL-I-925/2018|HA||EPI_ISL_17424555	3C.2a1b.1	B.1.2.1	3C.2a1b.1	11	HA1:8:NST;HA1:22:NGT;HA1:38:NAT;HA1:45:NSS;HA1:63:NCT;HA1:122:NES;HA1:158:NYT;HA1:165:NVT;HA1:246:NST;HA1:285:NGS;HA2:154:NET
2018	A/Mauritius/CHL-I-967/2018|HA||EPI_ISL_17424556	3C.2a1b.1	B.1.2.1	3C.2a1b.1	10	HA1:8:NST;HA1:22:NGT;HA1:38:NAT;HA1:45:NSS;HA1:63:NCT;HA1:122:NES;HA1:165:NVT;HA1:246:NST;HA1:285:NGS;HA2:154:NET
2018	A/Mauritius/CHL-I-974/2018|HA||EPI_ISL_17424621	3C.2a1b.1	B.1.2.1	3C.2a1b.1	10	HA1:8:NST;HA1:22:NGT;HA1:38:NAT;HA1:45:NSS;HA1:63:NCT;HA1:122:NES;HA1:165:NVT;HA1:246:NST;HA1:285:NGS;HA2:154:NET
2019	A/Mauritius/CHL-I-2000/2019|HA||EPI_ISL_17424563	3C.2a1b.2b	E.2	3C.2a1b.2b	12	HA1:8:NST;HA1:22:NGT;HA1:38:NAT;HA1:45:NSS;HA1:63:NCT;HA1:122:NES;HA1:126:NWT;HA1:133:NGT;HA1:165:NVT;HA1:246:NST;HA1:285:NGS;HA2:154:NGT
2019	A/Mauritius/CHL-I-3006/2019|HA||EPI_ISL_17424564	3C.2a1b.2a	E.1	3C.2a1b.2a	12	HA1:8:NST;HA1:22:NGT;HA1:38:NAT;HA1:45:NSS;HA1:63:NCT;HA1:122:NES;HA1:126:NWT;HA1:133:NGT;HA1:165:NVT;HA1:246:NST;HA1:285:NGS;HA2:154:NET
2019	A/Mauritius/CHL-SF-225/2019|HA||EPI_ISL_17424562	3C.2a1b.2b	E.2	3C.2a1b.2b	13	HA1:8:NST;HA1:22:NGT;HA1:38:NAT;HA1:45:NSS;HA1:63:NCT;HA1:122:NES;HA1:126:NWT;HA1:133:NGT;HA1:158:NYT;HA1:165:NVT;HA1:246:NST;HA1:285:NGS;HA2:154:NGT

## Sheet: AH1N1-NA-Gly
Supplemental Table S3. N-linked glycosylation sites in the haemagglutinins(HA) and neuraminidases(NA) of influenza A/H1N1pdm09 and A/H3N2 viruses from Mauritius, 2017-2019
YEAR	seqName	clade	Number of PNGs	glycosylation sites
2017	A/Mauritius/CHL-_1110/2017|NA||EPI_ISL_16609788	A.1.1	8	NA:42:NQS;NA:50:NQS;NA:58:NNT;NA:63:NQT;NA:68:NIS;NA:88:NSS;NA:146:NGT;NA:235:NGS
2017	A/Mauritius/CHL-527/2017|NA||EPI_ISL_14926817	A.1.1	8	NA:42:NQS;NA:50:NQS;NA:58:NNT;NA:63:NQT;NA:68:NIS;NA:88:NSS;NA:146:NGT;NA:235:NGS
2017	A/Mauritius/CHL-_1114/2017|NA||EPI_ISL_16609787	A.1.1	8	NA:42:NQS;NA:50:NQS;NA:58:NNT;NA:63:NQT;NA:68:NIS;NA:88:NSS;NA:146:NGT;NA:235:NGS
2017	A/Mauritius/CHL-I-411/2017|NA||EPI_ISL_16612973	A.1.1	8	NA:42:NQS;NA:50:NQS;NA:58:NNT;NA:63:NQT;NA:68:NIS;NA:88:NSS;NA:146:NGT;NA:235:NGS
2017	A/Mauritius/CHL-I-412/2017|NA||EPI_ISL_16612972	A.1.1	8	NA:42:NQS;NA:50:NQS;NA:58:NNT;NA:63:NQT;NA:68:NIS;NA:88:NSS;NA:146:NGT;NA:235:NGS
2017	A/Mauritius/CHL-_1158/2017|NA||EPI_ISL_16609770	A.1.1	8	NA:42:NQS;NA:50:NQS;NA:58:NNT;NA:63:NQT;NA:68:NIS;NA:88:NSS;NA:146:NGT;NA:235:NGS
2017	A/Mauritius/CHL-_989/2017|NA||EPI_ISL_16604263	A.1.1	8	NA:42:NQS;NA:50:NQS;NA:58:NNT;NA:63:NQT;NA:68:NIS;NA:88:NSS;NA:146:NGT;NA:235:NGS
2017	A/Mauritius/CHL-_1066/2017|NA||EPI_ISL_16601318	A.1.1	8	NA:42:NQS;NA:50:NQS;NA:58:NNT;NA:63:NQT;NA:68:NIS;NA:88:NSS;NA:146:NGT;NA:235:NGS
2017	A/Mauritius/CHL-_1084/2017|NA||EPI_ISL_16612301	A.1.1	8	NA:42:NQS;NA:50:NQS;NA:58:NNT;NA:63:NQT;NA:68:NIS;NA:88:NSS;NA:146:NGT;NA:235:NGS
2017	A/Mauritius/CHL-_1192/2017|NA||EPI_ISL_16604336	A.1.1	8	NA:42:NQS;NA:50:NQS;NA:58:NNT;NA:63:NQT;NA:68:NIS;NA:88:NSS;NA:146:NGT;NA:235:NGS
2017	A/Mauritius/CHL-_1409/2017|NA||EPI_ISL_16604335	A.1.1	8	NA:42:NQS;NA:50:NQS;NA:58:NNT;NA:63:NQT;NA:68:NIS;NA:88:NSS;NA:146:NGT;NA:235:NGS
2017	A/Mauritius/CHL-_1432/2017|NA||EPI_ISL_16604324	A.1.1	8	NA:42:NQS;NA:50:NQS;NA:58:NNT;NA:63:NQT;NA:68:NIS;NA:88:NSS;NA:146:NGT;NA:235:NGS
2017	A/Mauritius/CHL-_895/2017|NA||EPI_ISL_16604321	A.1.1	8	NA:42:NQS;NA:50:NQS;NA:58:NNT;NA:63:NQT;NA:68:NIS;NA:88:NSS;NA:146:NGT;NA:235:NGS
2017	A/Mauritius/CHL-_1823/2017|NA||EPI_ISL_16604323	A.1.1	8	NA:42:NQS;NA:50:NQS;NA:58:NNT;NA:63:NQT;NA:68:NIS;NA:88:NSS;NA:146:NGT;NA:235:NGS
2017	A/Mauritius/CHL-_879/2017|NA||EPI_ISL_16604322	A.1.1	8	NA:42:NQS;NA:50:NQS;NA:58:NNT;NA:63:NQT;NA:68:NIS;NA:88:NSS;NA:146:NGT;NA:235:NGS
2017	A/Mauritius/CHL-I_527/2017|NA||EPI_ISL_16612362	A.1.1	8	NA:42:NQS;NA:50:NQS;NA:58:NNT;NA:63:NQT;NA:68:NIS;NA:88:NSS;NA:146:NGT;NA:235:NGS
2018	A/Mauritius/CHL-_2126/2018|NA||EPI_ISL_16601317	A.1.1	8	NA:42:NQS;NA:50:NQS;NA:58:NNT;NA:63:NQT;NA:68:NIS;NA:88:NSS;NA:146:NGT;NA:235:NGS
2018	A/Mauritius/CHL-I_1077/2018|NA||EPI_ISL_16579133	A.1.1	8	NA:42:NQS;NA:50:NQS;NA:58:NNT;NA:63:NQT;NA:68:NIS;NA:88:NSS;NA:146:NGT;NA:235:NGS
2018	A/Mauritius/CHL-I_1092/2018|NA||EPI_ISL_16578196	B.1	8	NA:42:NQS;NA:50:NKS;NA:58:NNT;NA:63:NQT;NA:68:NIS;NA:88:NSS;NA:146:NGT;NA:235:NGS
2018	A/Mauritius/CHL-I_545/2018|NA||EPI_ISL_16585489	A.1.1	8	NA:42:NQS;NA:50:NQS;NA:58:NNT;NA:63:NQT;NA:68:NIS;NA:88:NSS;NA:146:NGT;NA:235:NGS
2018	A/Mauritius/CHL-SF55/2018|NA||EPI_ISL_16585488	A.1.1	8	NA:42:NQS;NA:50:NQS;NA:58:NNT;NA:63:NQT;NA:68:NIS;NA:88:NSS;NA:146:NGT;NA:235:NGS
2018	A/Mauritius/CHL-I_2475/2018|NA||EPI_ISL_16585490	A.1.1	8	NA:42:NQS;NA:50:NQS;NA:58:NNT;NA:63:NQT;NA:68:NIS;NA:88:NSS;NA:146:NGT;NA:235:NGS
2018	A/Mauritius/CHL-I_1002/2018|NA||EPI_ISL_16585485	B.1	8	NA:42:NQS;NA:50:NKS;NA:58:NNT;NA:63:NQT;NA:68:NIS;NA:88:NSS;NA:146:NGT;NA:235:NGS
2018	A/Mauritius/CHL-I_1047/2018|NA||EPI_ISL_16585484	B.1	8	NA:42:NQS;NA:50:NKS;NA:58:NNT;NA:63:NQT;NA:68:NIS;NA:88:NSS;NA:146:NGT;NA:235:NGS
2018	A/Mauritius/CHL-I_975/2018|NA||EPI_ISL_16585487	B.1	8	NA:42:NQS;NA:50:NKS;NA:58:NNT;NA:63:NQT;NA:68:NIS;NA:88:NSS;NA:146:NGT;NA:235:NGS
2018	A/Mauritius/CHL-I_1001/2018|NA||EPI_ISL_16585486	B.1	8	NA:42:NQS;NA:50:NKS;NA:58:NNT;NA:63:NQT;NA:68:NIS;NA:88:NSS;NA:146:NGT;NA:235:NGS
2018	A/Mauritius/CHL-_2274/2018|NA||EPI_ISL_16599175	A.1.1	6	NA:42:NQS;NA:50:NQS;NA:58:NNT;NA:63:NQT;NA:68:NIS;NA:235:NGS
2018	A/Mauritius/CHL-_2401/2018|NA||EPI_ISL_16599174	A.1.1	8	NA:42:NQS;NA:50:NQS;NA:58:NNT;NA:63:NQT;NA:68:NIS;NA:88:NSS;NA:146:NGT;NA:235:NGS
2019	A/Mauritius/CHL-I_410/2019|NA||EPI_ISL_16208626	A.1.1	8	NA:42:NQS;NA:50:NQS;NA:58:NNT;NA:63:NQT;NA:68:NIS;NA:88:NSS;NA:146:NGT;NA:235:NGS
2019	A/Mauritius/CHL-I_02/2019|NA||EPI_ISL_16573172	B.1	8	NA:42:NQS;NA:50:NKS;NA:58:NNT;NA:63:NQT;NA:68:NIS;NA:88:NSS;NA:146:NGT;NA:235:NGS
2019	A/Mauritius/CHL-I_590/2019|NA||EPI_ISL_16018789	B.1	8	NA:42:NQS;NA:50:NKS;NA:58:NNT;NA:63:NQT;NA:68:NIS;NA:88:NSS;NA:146:NGT;NA:235:NGS
2019	A/Mauritius/CHL-I_11/2019|NA||EPI_ISL_16542184	B.1	8	NA:42:NQS;NA:50:NKS;NA:58:NNT;NA:63:NQT;NA:68:NIS;NA:88:NSS;NA:146:NGT;NA:235:NGS
2019	A/Mauritius/CHL-I_345/2019|NA||EPI_ISL_16479469	B.1	8	NA:42:NQS;NA:50:NKS;NA:58:NNT;NA:63:NQT;NA:68:NIS;NA:88:NSS;NA:146:NGT;NA:235:NGS
2019	A/Mauritius/CHL-I_403/2019|NA||EPI_ISL_16018922	B.1	8	NA:42:NQS;NA:50:NKS;NA:58:NNT;NA:63:NQT;NA:68:NIS;NA:88:NSS;NA:146:NGT;NA:235:NGS
2019	A/Mauritius/CHL-I_313/2019|NA||EPI_ISL_16481628	A.1.1	8	NA:42:NQS;NA:50:NQS;NA:58:NNT;NA:63:NQT;NA:68:NIS;NA:88:NSS;NA:146:NGT;NA:235:NGS
2019	A/Mauritius/CHL-I_3030/2019|NA||EPI_ISL_16021855	B.2	7	NA:42:NQS;NA:58:NNT;NA:63:NQT;NA:68:NIS;NA:88:NSS;NA:146:NGT;NA:235:NGS
2019	A/Mauritius/CHL-I_323/2019|NA||EPI_ISL_16479560	A.1.1	8	NA:42:NQS;NA:50:NQS;NA:58:NNT;NA:63:NQT;NA:68:NIS;NA:88:NSS;NA:146:NGT;NA:235:NGS
2019	A/Mauritius/CHL-I_642/2019|NA||EPI_ISL_16013750	B.1	8	NA:42:NQS;NA:50:NKS;NA:58:NNT;NA:63:NQT;NA:68:NIS;NA:88:NSS;NA:146:NGT;NA:235:NGS
2019	A/Mauritius/CHL-I_627/2019|NA||EPI_ISL_16013751	B.1	8	NA:42:NQS;NA:50:NKS;NA:58:NNT;NA:63:NQT;NA:68:NIS;NA:88:NSS;NA:146:NGT;NA:235:NGS
2019	A/Mauritius/CHL-I_14/2019|NA||EPI_ISL_16542117	B.1	8	NA:42:NQS;NA:50:NKS;NA:58:NNT;NA:63:NQT;NA:68:NIS;NA:88:NSS;NA:146:NGT;NA:235:NGS
2019	A/Mauritius/CHL-SF-117/2019|NA||EPI_ISL_16013608	B.1	8	NA:42:NQS;NA:50:NKS;NA:58:NNT;NA:63:NQT;NA:68:NIS;NA:88:NSS;NA:146:NGT;NA:235:NGS
2019	A/Mauritius/CHL-I_43/2019|NA||EPI_ISL_16021674	B.1	8	NA:42:NQS;NA:50:NKS;NA:58:NNT;NA:63:NQT;NA:68:NIS;NA:88:NSS;NA:146:NGT;NA:235:NGS
2019	A/Mauritius/CHL-I_380/2019|NA||EPI_ISL_16019094	A.1.1	8	NA:42:NQS;NA:50:NQS;NA:58:NNT;NA:63:NQT;NA:68:NIS;NA:88:NSS;NA:146:NGT;NA:235:NGS
2019	A/Mauritius/CHL-1875/2019|NA||EPI_ISL_16013456	B.1	8	NA:42:NQS;NA:50:NKS;NA:58:NNT;NA:63:NQT;NA:68:NIS;NA:88:NSS;NA:146:NGT;NA:235:NGS
2019	A/Mauritius/CHL-I-2993/2019|NA||EPI_ISL_16013457	B.1	8	NA:42:NQS;NA:50:NKS;NA:58:NNT;NA:63:NQT;NA:68:NIS;NA:88:NSS;NA:146:NGT;NA:235:NGS
2019	A/Mauritius/CHL-I_28/2019|NA||EPI_ISL_16542096	B.1	8	NA:42:NQS;NA:50:NKS;NA:58:NNT;NA:63:NQT;NA:68:NIS;NA:88:NSS;NA:146:NGT;NA:235:NGS
2019	A/Mauritius/CHL-I_92/2019|NA||EPI_ISL_16483598	B.1	8	NA:42:NQS;NA:50:NKS;NA:58:NNT;NA:63:NQT;NA:68:NIS;NA:88:NSS;NA:146:NGT;NA:235:NGS
2019	A/Mauritius/CHL-I_2963/2019|NA||EPI_ISL_16207752	B.1	8	NA:42:NQS;NA:50:NKS;NA:58:NNT;NA:63:NQT;NA:68:NIS;NA:88:NSS;NA:146:NGT;NA:235:NGS

## Sheet: AH3N2-NA-Gly
Supplementary Table S3. N-linked glycosylation sites in the haemagglutinins(HA) and neuraminidases(NA) of influenza A/H1N1pdm09 and A/H3N2 viruses from Mauritius, 2017-2019
YEAR	seqName	clade	Number of PNGs	glycosylation sites
2017	A/Mauritius/CHL-_1145/2017|NA||EPI_ISL_16609786	A.2.2	8	NA:61:NIT;NA:70:NTT;NA:86:NWS;NA:146:NNT;NA:200:NAT;NA:234:NGT;NA:245:NAT;NA:367:NKT
2017	A/Mauritius/CHL-1103/2017|NA||EPI_ISL_17358698	A.2.2	8	NA:61:NIT;NA:70:NTT;NA:86:NWS;NA:146:NNT;NA:200:NAT;NA:234:NGT;NA:245:NAT;NA:367:NKT
2017	A/Mauritius/CHL-1115/2017|NA||EPI_ISL_17424549	A.2	8	NA:61:NIT;NA:70:NTT;NA:86:NWS;NA:146:NNT;NA:200:NAT;NA:234:NGT;NA:245:NAT;NA:367:NET
2017	A/Mauritius/CHL-1168/2017|NA||EPI_ISL_17424551	A.2.2	9	NA:61:NIT;NA:70:NTT;NA:86:NWS;NA:146:NNT;NA:151:NRT;NA:200:NAT;NA:234:NGT;NA:245:NAT;NA:367:NKT
2017	A/Mauritius/CHL-1191/2017|NA||EPI_ISL_17424552	A.2	8	NA:61:NIT;NA:70:NTT;NA:86:NWS;NA:146:NNT;NA:200:NAT;NA:234:NGT;NA:245:NAT;NA:367:NET
2017	A/Mauritius/CHL-1199/2017|NA||EPI_ISL_17424550	A.2.2	8	NA:61:NIT;NA:70:NTT;NA:86:NWS;NA:146:NNT;NA:200:NAT;NA:234:NGT;NA:245:NAT;NA:367:NKT
2017	A/Mauritius/CHL-1369/2017|NA||EPI_ISL_18510224	A.2.2	8	NA:61:NIT;NA:70:NTT;NA:86:NWS;NA:146:NNT;NA:200:NAT;NA:234:NGT;NA:245:NAT;NA:367:NKT
2018	A/Mauritius/CHL-2287/2018|NA||EPI_ISL_17424553	A.2.2	8	NA:61:NIT;NA:70:NTT;NA:86:NWS;NA:146:NNT;NA:200:NAT;NA:234:NGT;NA:245:NAT;NA:367:NET
2018	A/Mauritius/CHL-I-1020/2018|NA||EPI_ISL_17424557	A.2	8	NA:61:NIT;NA:70:NTT;NA:86:NWS;NA:146:NNT;NA:200:NAT;NA:234:NGT;NA:245:NAT;NA:367:NET
2018	A/Mauritius/CHL-I-1027/2018|NA||EPI_ISL_17424558	A.2	8	NA:61:NIT;NA:70:NTT;NA:86:NWS;NA:146:NNT;NA:200:NAT;NA:234:NGT;NA:245:NAT;NA:367:NET
2018	A/Mauritius/CHL-I-1046/2018|NA||EPI_ISL_17424559	A.2.2	8	NA:61:NIT;NA:70:NTT;NA:86:NWS;NA:146:NNT;NA:200:NAT;NA:234:NGT;NA:245:NAT;NA:367:NET
2018	A/Mauritius/CHL-I-1058/2018|NA||EPI_ISL_17424560	A.2.2	9	NA:61:NIT;NA:70:NTT;NA:86:NWS;NA:146:NNT;NA:151:NRT;NA:200:NAT;NA:234:NGT;NA:245:NAT;NA:367:NET
2018	A/Mauritius/CHL-I-1072/2018|NA||EPI_ISL_18510225	A.2.2	8	NA:61:NIT;NA:70:NTT;NA:86:NWS;NA:146:NNT;NA:200:NAT;NA:234:NGT;NA:245:NAT;NA:367:NET
2018	A/Mauritius/CHL-I-1122/2018|NA||EPI_ISL_17424561	A.2.2	8	NA:61:NIT;NA:70:NTT;NA:86:NWS;NA:146:NNT;NA:200:NAT;NA:234:NGT;NA:245:NAT;NA:367:NET
2018	A/Mauritius/CHL-I-906/2018|NA||EPI_ISL_17424554	A.2.2	9	NA:61:NIT;NA:70:NTT;NA:86:NWS;NA:146:NNT;NA:151:NRT;NA:200:NAT;NA:234:NGT;NA:245:NAT;NA:367:NET
2018	A/Mauritius/CHL-I-906/2018|NA||EPI_ISL_17424554	A.2.2	9	NA:61:NIT;NA:70:NTT;NA:86:NWS;NA:146:NNT;NA:151:NRT;NA:200:NAT;NA:234:NGT;NA:245:NAT;NA:367:NET
2018	A/Mauritius/CHL-I-925/2018|NA||EPI_ISL_17424555	A.2.2	6	NA:61:NIT;NA:70:NTT;NA:86:NWS;NA:146:NNT;NA:200:NAT;NA:367:NET
2018	A/Mauritius/CHL-I-967/2018|NA||EPI_ISL_17424556	A.2.2	8	NA:61:NIT;NA:70:NTT;NA:86:NWS;NA:146:NNT;NA:200:NAT;NA:234:NGT;NA:245:NAT;NA:367:NET
2018	A/Mauritius/CHL-I-974/2018|NA||EPI_ISL_17424621	A.2.2	7	NA:70:NTT;NA:86:NWS;NA:146:NNT;NA:200:NAT;NA:234:NGT;NA:245:NAT;NA:367:NET
2019	A/Mauritius/CHL-I-2000/2019|NA||EPI_ISL_17424563	A.2.2	8	NA:61:NIT;NA:70:NTT;NA:86:NWS;NA:146:NNT;NA:200:NAT;NA:234:NGT;NA:245:NAT;NA:367:NET
2019	A/Mauritius/CHL-I-3006/2019|NA||EPI_ISL_17424564	B	8	NA:61:NIT;NA:70:NTT;NA:86:NWS;NA:146:NNT;NA:200:NAT;NA:234:NGT;NA:245:NAT;NA:367:NET
2019	A/Mauritius/CHL-SF-225/2019|NA||EPI_ISL_17424562	A.2.2	8	NA:61:NIT;NA:70:NTT;NA:86:NWS;NA:146:NNT;NA:200:NAT;NA:234:NGT;NA:245:NAT;NA:367:NET
